# Supplementary material for: 9-(2,4-Dichloro­phen­yl)-3,3,6,6-tetra­methyl-3,4,5,6-tetra­hydro-9H-xanthene-1,8(2H,7H)-dione
Source: Acta Crystallogr Sect E Struct Rep Online. 2010 Nov 17;66(Pt 12):o3200. doi: 10.1107/S1600536810046702 (PMC3011743; doi:10.1107/S1600536810046702)
Supplement: Supplementary file 1 [file e-66-o3200-sup1.cif]

##############################################################################
###                                                                        ###
###        Electronic paper (Acta Crystallographica Section E)             ###
###                                                                        ###
##############################################################################
#                                                                            #
# This CIF contains the data in a paper accepted for publication in Acta     #
# Crystallographica Section E. It conforms to the requirements of Notes      #
# for Authors for Section E, and has been peer reviewed under the auspices   #
# of the IUCr Commission on Journals.                                        #
#                                                                            #
# Full details of the Crystallographic Information File format               #
# are given in the paper "The Crystallographic Information File (CIF):       #
# a New Standard Archive File for Crystallography" by S. R. Hall, F. H.      #
# Allen and I. D. Brown [Acta Cryst. (1991), A47, 655-685].                  #
#                                                                            #
# The current version of the core CIF dictionary is obtainable from          #
# ftp://ftp.iucr.org/pub/cif_core.dic. The current version number is 2.4.    #
#                                                                            #
# Software is freely available for graphical display of the structure(s) in  #
# this CIF.  For information consult the CIF home page http://www.iucr.org/  #
# cif/home.html                                                              #
#                                                                            #
# This file may be used for bona fide research purposes within the           #
# scientific community so long as proper attribution is given to the journal # 
# article from which it was obtained.                                        #
#                                                                            #
##############################################################################
                                             
data_I
_audit_creation_method     SHELXL-97
_chemical_name_systematic
;
9-(2,4-Dichlorophenyl)-3,3,6,6-tetramethyl-3,4,5,6-tetrahydro-9<i>H</i>-
xanthene-1,8(2<i>H</i>,7<i>H</i>)-dione
;
_chemical_name_common     ?
_chemical_formula_moiety     'C23 H24 Cl2 O3'
_chemical_formula_sum     'C23 H24 Cl2 O3'
_chemical_formula_iupac     'C23 H24 Cl2 O3'
_chemical_formula_weight     419.32
_chemical_melting_point     ?
_symmetry_cell_setting     monoclinic
_symmetry_space_group_name_H-M     'P 21/c'
_symmetry_space_group_name_Hall     '-P 2ybc'
loop_
    _symmetry_equiv_pos_as_xyz
    'x, y, z'
    '-x, y+1/2, -z+1/2'
    '-x, -y, -z'
    'x, -y-1/2, z-1/2'
_cell_length_a     9.8154(10)
_cell_length_b     19.833(2)
_cell_length_c     11.4441(11)
_cell_angle_alpha     90.00
_cell_angle_beta     111.873(2)
_cell_angle_gamma     90.00
_cell_volume     2067.4(4)
_cell_formula_units_Z     4
_cell_measurement_reflns_used     3489
_cell_measurement_theta_min     2.18
_cell_measurement_theta_max     27.13
_cell_measurement_temperature     296(2)
_exptl_crystal_description     prism
_exptl_crystal_colour     colorless
_exptl_crystal_size_max     0.20
_exptl_crystal_size_mid     0.10
_exptl_crystal_size_min     0.10
_exptl_crystal_density_diffrn     1.347
_exptl_crystal_density_meas     ?
_exptl_crystal_density_method     'not measured'
_exptl_crystal_F_000     880
_exptl_absorpt_coefficient_mu     0.335
_exptl_absorpt_correction_type     multi-scan
_exptl_absorpt_process_details     '(SADABS; Bruker, 1997)'
_exptl_absorpt_correction_T_min     0.9360
_exptl_absorpt_correction_T_max     0.9672
_exptl_special_details
;
;
_diffrn_ambient_temperature     296(2)
_diffrn_radiation_type     MoK\a
_diffrn_radiation_wavelength     0.71073
_diffrn_radiation_source     'fine-focus sealed tube'
_diffrn_radiation_monochromator     graphite
_diffrn_measurement_device_type     'Bruker APEX CCD'
_diffrn_measurement_method     \w
_diffrn_detector_area_resol_mean     ?
_diffrn_reflns_number     13137
_diffrn_reflns_av_R_equivalents     0.0274
_diffrn_reflns_av_sigmaI/netI     0.0364
_diffrn_reflns_theta_min     2.05
_diffrn_reflns_theta_max     28.20
_diffrn_reflns_theta_full     28.20
_diffrn_measured_fraction_theta_max     0.975
_diffrn_measured_fraction_theta_full     0.975
_diffrn_reflns_limit_h_min     -13
_diffrn_reflns_limit_h_max     11
_diffrn_reflns_limit_k_min     -25
_diffrn_reflns_limit_k_max     26
_diffrn_reflns_limit_l_min     -13
_diffrn_reflns_limit_l_max     14
_refine_special_details
;
Refinement of <i>F</i>^2^ against ALL reflections. The weighted <i>R</i>-factor
<i>wR</i> and goodness of fit <i>S</i> are based on <i>F</i>^2^, conventional
<i>R</i>-factors <i>R</i> are based on <i>F</i>, with <i>F</i> set to zero for
negative <i>F</i>^2^. The threshold expression of <i>F</i>^2^ >
\s(<i>F</i>^2^) is used only for calculating <i>R</i>-factors(gt) <i>etc</i>.
and is not relevant to the choice of reflections for refinement.
<i>R</i>-factors based on <i>F</i>^2^ are statistically about twice as large
as those based on <i>F</i>, and <i>R</i>- factors based on ALL data will be
even larger.
;
_reflns_number_total     4961
_reflns_number_gt     3331
_reflns_threshold_expression     I>2\s(I)
_refine_ls_structure_factor_coef     Fsqd
_refine_ls_matrix_type     full
_refine_ls_R_factor_all     0.0740
_refine_ls_R_factor_gt     0.0452
_refine_ls_wR_factor_gt     0.1087
_refine_ls_wR_factor_ref     0.1235
_refine_ls_goodness_of_fit_ref     1.018
_refine_ls_restrained_S_all     1.018
_refine_ls_number_reflns     4961
_refine_ls_number_parameters     257
_refine_ls_number_restraints     0
_refine_ls_hydrogen_treatment     constr
_refine_ls_weighting_scheme     calc
_refine_ls_weighting_details
         'calc w=1/[\s^2^(Fo^2^)+(0.0573P)^2^+0.4531P] where P=(Fo^2^+2Fc^2^)/3'
_atom_sites_solution_hydrogens     geom
_atom_sites_solution_primary     direct
_atom_sites_solution_secondary     difmap
_refine_ls_shift/su_max     0.000
_refine_ls_shift/su_mean     0.000
_refine_diff_density_max     0.362
_refine_diff_density_min     -0.554
_refine_ls_extinction_method     none
_refine_ls_extinction_coef     ?
loop_
    _atom_type_symbol
    _atom_type_description
    _atom_type_scat_dispersion_real
    _atom_type_scat_dispersion_imag
    _atom_type_scat_source
    'C' 'C' 0.0033 0.0016
                         'International Tables Vol C Tables 4.2.6.8 and 6.1.1.4'
    'H' 'H' 0.0000 0.0000
                         'International Tables Vol C Tables 4.2.6.8 and 6.1.1.4'
    'O' 'O' 0.0106 0.0060
                         'International Tables Vol C Tables 4.2.6.8 and 6.1.1.4'
    'Cl' 'Cl' 0.1484 0.1585
                         'International Tables Vol C Tables 4.2.6.8 and 6.1.1.4'
_computing_data_collection     'SMART (Bruker, 1997)'
_computing_cell_refinement     'SAINT (Bruker, 1997)'
_computing_data_reduction     'SAINT (Bruker, 1997)'
_computing_structure_solution     'SHELXS97 (Sheldrick, 2008)'
_computing_structure_refinement     'SHELXL97 (Sheldrick, 2008)'
_computing_molecular_graphics     'ORTEP-3 (Farrugia, 1997)'
_computing_publication_material     'SHELXTL (Sheldrick, 2008)'
loop_
    _atom_site_type_symbol
    _atom_site_label
    _atom_site_fract_x
    _atom_site_fract_y
    _atom_site_fract_z
    _atom_site_U_iso_or_equiv
    _atom_site_adp_type
    _atom_site_calc_flag
    _atom_site_refinement_flags
    _atom_site_occupancy
    _atom_site_disorder_assembly
    _atom_site_disorder_group
    Cl Cl1 0.48123(7) 0.49352(3) 0.81227(5) 0.05835(18) Uani d . 1 . .
    Cl Cl2 0.17633(9) 0.68975(4) 0.92235(7) 0.0867(3) Uani d . 1 . .
    O O1 0.37359(14) 0.63325(7) 0.31501(11) 0.0429(3) Uani d . 1 . .
    O O2 0.69826(15) 0.60451(8) 0.73455(13) 0.0535(4) Uani d . 1 . .
    O O3 0.19747(16) 0.47392(7) 0.52949(13) 0.0495(4) Uani d . 1 . .
    C C1 0.6678(2) 0.63036(10) 0.63116(18) 0.0396(4) Uani d . 1 . .
    C C2 0.7753(2) 0.67506(10) 0.60270(19) 0.0437(5) Uani d . 1 . .
    H H2A 0.8411 0.6468 0.5785 0.052 Uiso calc R 1 . .
    H H2B 0.8341 0.6986 0.6793 0.052 Uiso calc R 1 . .
    C C3 0.7073(2) 0.72708(10) 0.49949(18) 0.0399(4) Uani d . 1 . .
    C C4 0.6005(2) 0.68988(11) 0.38461(18) 0.0447(5) Uani d . 1 . .
    H H4A 0.5426 0.7227 0.3233 0.054 Uiso calc R 1 . .
    H H4B 0.6561 0.6637 0.3461 0.054 Uiso calc R 1 . .
    C C5 0.1471(2) 0.57908(11) 0.20690(17) 0.0450(5) Uani d . 1 . .
    H H5A 0.1701 0.5446 0.1569 0.054 Uiso calc R 1 . .
    H H5B 0.1296 0.6209 0.1598 0.054 Uiso calc R 1 . .
    C C6 0.0085(2) 0.55903(10) 0.22869(18) 0.0409(4) Uani d . 1 . .
    C C7 0.0469(2) 0.49772(10) 0.31638(19) 0.0426(4) Uani d . 1 . .
    H H7A -0.0365 0.4871 0.3390 0.051 Uiso calc R 1 . .
    H H7B 0.0636 0.4594 0.2708 0.051 Uiso calc R 1 . .
    C C8 0.1799(2) 0.50728(9) 0.43512(18) 0.0369(4) Uani d . 1 . .
    C C9 0.42019(19) 0.56963(9) 0.55622(16) 0.0336(4) Uani d . 1 . .
    H H9 0.4699 0.5268 0.5881 0.040 Uiso calc R 1 . .
    C C10 0.52669(18) 0.61624(9) 0.52976(16) 0.0345(4) Uani d . 1 . .
    C C11 0.50031(19) 0.64432(9) 0.41722(17) 0.0368(4) Uani d . 1 . .
    C C12 0.27441(19) 0.58782(9) 0.32733(17) 0.0363(4) Uani d . 1 . .
    C C13 0.29182(19) 0.55638(9) 0.43501(17) 0.0342(4) Uani d . 1 . .
    C C14 -0.0441(2) 0.61645(11) 0.2899(2) 0.0544(6) Uani d . 1 . .
    H H14A 0.0286 0.6256 0.3717 0.082 Uiso calc R 1 . .
    H H14B -0.1346 0.6038 0.2980 0.082 Uiso calc R 1 . .
    H H14C -0.0595 0.6561 0.2385 0.082 Uiso calc R 1 . .
    C C15 -0.1116(2) 0.54084(13) 0.1031(2) 0.0561(6) Uani d . 1 . .
    H H15A -0.1238 0.5771 0.0444 0.084 Uiso calc R 1 . .
    H H15B -0.2022 0.5335 0.1151 0.084 Uiso calc R 1 . .
    H H15C -0.0845 0.5005 0.0707 0.084 Uiso calc R 1 . .
    C C16 0.6252(2) 0.78085(11) 0.5432(2) 0.0560(6) Uani d . 1 . .
    H H16A 0.5859 0.8140 0.4782 0.084 Uiso calc R 1 . .
    H H16B 0.6917 0.8021 0.6181 0.084 Uiso calc R 1 . .
    H H16C 0.5465 0.7601 0.5608 0.084 Uiso calc R 1 . .
    C C17 0.8269(2) 0.76069(11) 0.4648(2) 0.0512(5) Uani d . 1 . .
    H H17A 0.8768 0.7272 0.4351 0.077 Uiso calc R 1 . .
    H H17B 0.8958 0.7826 0.5377 0.077 Uiso calc R 1 . .
    H H17C 0.7833 0.7935 0.3998 0.077 Uiso calc R 1 . .
    C C18 0.36693(19) 0.59939(9) 0.65453(16) 0.0342(4) Uani d . 1 . .
    C C19 0.3866(2) 0.56903(10) 0.76900(17) 0.0384(4) Uani d . 1 . .
    C C20 0.3308(2) 0.59704(11) 0.85255(18) 0.0453(5) Uani d . 1 . .
    H H20 0.3460 0.5763 0.9293 0.054 Uiso calc R 1 . .
    C C21 0.2526(2) 0.65597(11) 0.8201(2) 0.0492(5) Uani d . 1 . .
    C C22 0.2324(2) 0.68823(11) 0.7101(2) 0.0521(5) Uani d . 1 . .
    H H22 0.1810 0.7287 0.6903 0.063 Uiso calc R 1 . .
    C C23 0.2899(2) 0.65966(10) 0.62823(19) 0.0441(5) Uani d . 1 . .
    H H23 0.2765 0.6816 0.5529 0.053 Uiso calc R 1 . .
loop_
    _atom_site_aniso_label
    _atom_site_aniso_U_11
    _atom_site_aniso_U_22
    _atom_site_aniso_U_33
    _atom_site_aniso_U_12
    _atom_site_aniso_U_13
    _atom_site_aniso_U_23
    Cl1 0.0722(4) 0.0568(3) 0.0467(3) 0.0159(3) 0.0229(3) 0.0185(2)
    Cl2 0.1098(6) 0.0919(5) 0.0885(5) -0.0067(4) 0.0717(5) -0.0323(4)
    O1 0.0408(7) 0.0571(8) 0.0295(7) -0.0146(6) 0.0117(6) 0.0025(6)
    O2 0.0466(8) 0.0693(10) 0.0385(8) -0.0043(7) 0.0090(6) 0.0099(7)
    O3 0.0550(8) 0.0487(8) 0.0469(9) -0.0060(7) 0.0217(7) 0.0081(7)
    C1 0.0378(10) 0.0441(11) 0.0370(10) 0.0025(8) 0.0139(8) -0.0023(8)
    C2 0.0358(10) 0.0477(11) 0.0460(12) -0.0039(8) 0.0136(9) -0.0014(9)
    C3 0.0368(9) 0.0430(10) 0.0417(11) -0.0042(8) 0.0165(8) -0.0025(8)
    C4 0.0445(11) 0.0556(12) 0.0362(10) -0.0118(9) 0.0178(9) 0.0004(9)
    C5 0.0427(11) 0.0608(13) 0.0305(10) -0.0103(9) 0.0125(8) -0.0009(9)
    C6 0.0366(9) 0.0465(11) 0.0399(10) -0.0028(8) 0.0145(8) 0.0024(8)
    C7 0.0381(10) 0.0425(11) 0.0492(12) -0.0048(8) 0.0187(9) 0.0006(9)
    C8 0.0402(10) 0.0335(9) 0.0424(11) 0.0010(8) 0.0215(8) -0.0003(8)
    C9 0.0362(9) 0.0351(9) 0.0323(9) 0.0024(7) 0.0160(8) 0.0009(7)
    C10 0.0331(9) 0.0401(10) 0.0320(9) 0.0000(7) 0.0143(8) -0.0012(7)
    C11 0.0340(9) 0.0450(10) 0.0324(9) -0.0049(8) 0.0136(8) -0.0034(8)
    C12 0.0358(9) 0.0415(10) 0.0352(10) -0.0054(8) 0.0174(8) -0.0026(8)
    C13 0.0352(9) 0.0366(9) 0.0341(9) 0.0000(7) 0.0167(8) -0.0017(7)
    C14 0.0524(12) 0.0540(13) 0.0575(14) 0.0137(10) 0.0210(11) 0.0055(10)
    C15 0.0432(11) 0.0692(15) 0.0485(13) -0.0118(11) 0.0084(10) 0.0017(11)
    C16 0.0478(12) 0.0498(12) 0.0728(16) -0.0003(10) 0.0252(11) -0.0086(11)
    C17 0.0466(11) 0.0529(12) 0.0578(14) -0.0114(10) 0.0236(10) -0.0036(10)
    C18 0.0356(9) 0.0382(10) 0.0303(9) -0.0028(7) 0.0139(7) -0.0010(7)
    C19 0.0401(10) 0.0422(10) 0.0318(9) -0.0035(8) 0.0120(8) 0.0005(8)
    C20 0.0506(11) 0.0550(12) 0.0338(10) -0.0132(10) 0.0198(9) -0.0049(9)
    C21 0.0542(12) 0.0544(13) 0.0502(13) -0.0108(10) 0.0322(11) -0.0170(10)
    C22 0.0553(12) 0.0459(12) 0.0600(14) 0.0058(10) 0.0270(11) -0.0067(10)
    C23 0.0521(11) 0.0431(11) 0.0396(11) 0.0056(9) 0.0202(9) 0.0033(8)
_geom_special_details
;
All e.s.d.'s (except the e.s.d. in the dihedral angle between two l.s. planes)
are estimated using the full covariance matrix. The cell e.s.d.'s are taken
into account individually in the estimation of e.s.d.'s in distances, angles
and torsion angles; correlations between e.s.d.'s in cell parameters are only
used when they are defined by crystal symmetry. An approximate (isotropic)
treatment of cell e.s.d.'s is used for estimating e.s.d.'s involving l.s.
planes.
;
loop_
    _geom_bond_atom_site_label_1
    _geom_bond_atom_site_label_2
    _geom_bond_site_symmetry_2
    _geom_bond_distance
    _geom_bond_publ_flag
    Cl1 C19 . 1.734(2) ?
    Cl2 C21 . 1.741(2) ?
    O1 C11 . 1.371(2) ?
    O1 C12 . 1.372(2) ?
    O2 C1 . 1.220(2) ?
    O3 C8 . 1.223(2) ?
    C1 C10 . 1.465(3) ?
    C1 C2 . 1.504(3) ?
    C2 C3 . 1.522(3) ?
    C2 H2A . 0.9700 ?
    C2 H2B . 0.9700 ?
    C3 C17 . 1.526(3) ?
    C3 C16 . 1.528(3) ?
    C3 C4 . 1.531(3) ?
    C4 C11 . 1.482(3) ?
    C4 H4A . 0.9700 ?
    C4 H4B . 0.9700 ?
    C5 C12 . 1.486(3) ?
    C5 C6 . 1.525(3) ?
    C5 H5A . 0.9700 ?
    C5 H5B . 0.9700 ?
    C6 C15 . 1.524(3) ?
    C6 C14 . 1.524(3) ?
    C6 C7 . 1.531(3) ?
    C7 C8 . 1.505(3) ?
    C7 H7A . 0.9700 ?
    C7 H7B . 0.9700 ?
    C8 C13 . 1.468(2) ?
    C9 C10 . 1.508(2) ?
    C9 C13 . 1.509(2) ?
    C9 C18 . 1.525(2) ?
    C9 H9 . 0.9800 ?
    C10 C11 . 1.337(2) ?
    C12 C13 . 1.334(2) ?
    C14 H14A . 0.9600 ?
    C14 H14B . 0.9600 ?
    C14 H14C . 0.9600 ?
    C15 H15A . 0.9600 ?
    C15 H15B . 0.9600 ?
    C15 H15C . 0.9600 ?
    C16 H16A . 0.9600 ?
    C16 H16B . 0.9600 ?
    C16 H16C . 0.9600 ?
    C17 H17A . 0.9600 ?
    C17 H17B . 0.9600 ?
    C17 H17C . 0.9600 ?
    C18 C23 . 1.386(3) ?
    C18 C19 . 1.388(2) ?
    C19 C20 . 1.384(3) ?
    C20 C21 . 1.371(3) ?
    C20 H20 . 0.9300 ?
    C21 C22 . 1.360(3) ?
    C22 C23 . 1.383(3) ?
    C22 H22 . 0.9300 ?
    C23 H23 . 0.9300 ?
loop_
    _geom_angle_atom_site_label_1
    _geom_angle_atom_site_label_2
    _geom_angle_atom_site_label_3
    _geom_angle_site_symmetry_1
    _geom_angle_site_symmetry_3
    _geom_angle
    _geom_angle_publ_flag
    C11 O1 C12 . . 118.07(14) ?
    O2 C1 C10 . . 120.39(18) ?
    O2 C1 C2 . . 121.29(17) ?
    C10 C1 C2 . . 118.28(17) ?
    C1 C2 C3 . . 115.27(15) ?
    C1 C2 H2A . . 108.5 ?
    C3 C2 H2A . . 108.5 ?
    C1 C2 H2B . . 108.5 ?
    C3 C2 H2B . . 108.5 ?
    H2A C2 H2B . . 107.5 ?
    C2 C3 C17 . . 109.89(16) ?
    C2 C3 C16 . . 110.57(17) ?
    C17 C3 C16 . . 109.31(17) ?
    C2 C3 C4 . . 107.56(16) ?
    C17 C3 C4 . . 109.51(16) ?
    C16 C3 C4 . . 109.97(16) ?
    C11 C4 C3 . . 112.57(16) ?
    C11 C4 H4A . . 109.1 ?
    C3 C4 H4A . . 109.1 ?
    C11 C4 H4B . . 109.1 ?
    C3 C4 H4B . . 109.1 ?
    H4A C4 H4B . . 107.8 ?
    C12 C5 C6 . . 111.83(15) ?
    C12 C5 H5A . . 109.2 ?
    C6 C5 H5A . . 109.2 ?
    C12 C5 H5B . . 109.2 ?
    C6 C5 H5B . . 109.2 ?
    H5A C5 H5B . . 107.9 ?
    C15 C6 C14 . . 109.56(17) ?
    C15 C6 C5 . . 109.34(16) ?
    C14 C6 C5 . . 110.85(17) ?
    C15 C6 C7 . . 110.20(17) ?
    C14 C6 C7 . . 109.58(17) ?
    C5 C6 C7 . . 107.28(16) ?
    C8 C7 C6 . . 114.26(16) ?
    C8 C7 H7A . . 108.7 ?
    C6 C7 H7A . . 108.7 ?
    C8 C7 H7B . . 108.7 ?
    C6 C7 H7B . . 108.7 ?
    H7A C7 H7B . . 107.6 ?
    O3 C8 C13 . . 120.01(17) ?
    O3 C8 C7 . . 121.26(17) ?
    C13 C8 C7 . . 118.70(16) ?
    C10 C9 C13 . . 109.02(14) ?
    C10 C9 C18 . . 111.39(14) ?
    C13 C9 C18 . . 110.31(14) ?
    C10 C9 H9 . . 108.7 ?
    C13 C9 H9 . . 108.7 ?
    C18 C9 H9 . . 108.7 ?
    C11 C10 C1 . . 118.05(17) ?
    C11 C10 C9 . . 123.28(16) ?
    C1 C10 C9 . . 118.66(16) ?
    C10 C11 O1 . . 122.95(16) ?
    C10 C11 C4 . . 126.02(16) ?
    O1 C11 C4 . . 111.03(15) ?
    C13 C12 O1 . . 123.39(16) ?
    C13 C12 C5 . . 125.20(17) ?
    O1 C12 C5 . . 111.40(15) ?
    C12 C13 C8 . . 118.18(16) ?
    C12 C13 C9 . . 122.91(16) ?
    C8 C13 C9 . . 118.91(15) ?
    C6 C14 H14A . . 109.5 ?
    C6 C14 H14B . . 109.5 ?
    H14A C14 H14B . . 109.5 ?
    C6 C14 H14C . . 109.5 ?
    H14A C14 H14C . . 109.5 ?
    H14B C14 H14C . . 109.5 ?
    C6 C15 H15A . . 109.5 ?
    C6 C15 H15B . . 109.5 ?
    H15A C15 H15B . . 109.5 ?
    C6 C15 H15C . . 109.5 ?
    H15A C15 H15C . . 109.5 ?
    H15B C15 H15C . . 109.5 ?
    C3 C16 H16A . . 109.5 ?
    C3 C16 H16B . . 109.5 ?
    H16A C16 H16B . . 109.5 ?
    C3 C16 H16C . . 109.5 ?
    H16A C16 H16C . . 109.5 ?
    H16B C16 H16C . . 109.5 ?
    C3 C17 H17A . . 109.5 ?
    C3 C17 H17B . . 109.5 ?
    H17A C17 H17B . . 109.5 ?
    C3 C17 H17C . . 109.5 ?
    H17A C17 H17C . . 109.5 ?
    H17B C17 H17C . . 109.5 ?
    C23 C18 C19 . . 116.87(17) ?
    C23 C18 C9 . . 118.85(16) ?
    C19 C18 C9 . . 124.25(16) ?
    C20 C19 C18 . . 121.75(18) ?
    C20 C19 Cl1 . . 117.22(15) ?
    C18 C19 Cl1 . . 121.03(15) ?
    C21 C20 C19 . . 118.76(19) ?
    C21 C20 H20 . . 120.6 ?
    C19 C20 H20 . . 120.6 ?
    C22 C21 C20 . . 121.69(19) ?
    C22 C21 Cl2 . . 119.39(18) ?
    C20 C21 Cl2 . . 118.91(17) ?
    C21 C22 C23 . . 118.6(2) ?
    C21 C22 H22 . . 120.7 ?
    C23 C22 H22 . . 120.7 ?
    C22 C23 C18 . . 122.25(19) ?
    C22 C23 H23 . . 118.9 ?
    C18 C23 H23 . . 118.9 ?
data_global
_journal_date_recd_electronic     2010-11-07
_journal_date_accepted     2010-11-11
_journal_name_full     'Acta Crystallographica, Section E'
_journal_year     2010
_journal_volume     66
_journal_issue     12
_journal_page_first     o3200
_journal_page_last     o3200
_journal_paper_category     QO
_journal_coeditor_code     DN2622
_publ_contact_author_name     'Shi, Hao'
_publ_contact_author_address
;
The College of Pharmaceutical Science
Zhejiang University of Technology
Hangzhou 310014
People's Republic of China
;
_publ_contact_author_email     shihao@zjut.edu.cn
_publ_contact_author_fax     '86-571-88320320'
_publ_contact_author_phone     '86-571-88320320'
_publ_section_title
;\
9-(2,4-Dichlorophenyl)-3,3,6,6-tetramethyl-3,4,5,6-tetrahydro-9<i>H</i>-\
xanthene-1,8(2<i>H</i>,7<i>H</i>)-dione
;
loop_
    _publ_author_name
    _publ_author_address
    'Shi, Hao'
;
The College of Pharmaceutical Science
Zhejiang University of Technology
Hangzhou 310014
People's Republic of China
;
