# Supplementary material for: 9-(2,4-Dichloro­phen­yl)-3,3,6,6-tetra­methyl-3,4,5,6-tetra­hydro-9H-xanthene-1,8(2H,7H)-dione
Source: Acta Crystallogr Sect E Struct Rep Online. 2010 Nov 17;66(Pt 12):o3200. doi: 10.1107/S1600536810046702 (PMC3011743; doi:10.1107/S1600536810046702)
Supplement: Supplementary file 2 [file e-66-o3200-Isup2.hkl]

# 
# h,k,l, Fc-squared, Fo-squared, sigma(Fo-squared) and status flag 
# 
data_I
_shelx_title ' a in P2(1)/c' 
_shelx_refln_list_code          4 
_shelx_F_calc_maximum      164.37 
_exptl_crystal_F_000       880.00 
_reflns_d_resolution_high  0.7520 
 
loop_ 
 _symmetry_equiv_pos_as_xyz 
 'x, y, z' 
 '-x, y+1/2, -z+1/2' 
 '-x, -y, -z' 
 'x, -y-1/2, z-1/2' 
 
_cell_length_a     9.8154 
_cell_length_b    19.8326 
_cell_length_c    11.4441 
_cell_angle_alpha  90.000 
_cell_angle_beta  111.873 
_cell_angle_gamma  90.000 
 
_shelx_F_squared_multiplier     1.000 
 
loop_ 
 _refln_index_h 
 _refln_index_k 
 _refln_index_l 
 _refln_F_squared_calc 
 _refln_F_squared_meas 
 _refln_F_squared_sigma 
 _refln_observed_status 
   1   0   0     7960.67     7155.36    119.17 o 
   2   0   0     6734.42     6781.04     79.65 o 
   3   0   0     1047.65      999.41     11.94 o 
   4   0   0      437.14      483.07     14.88 o 
   5   0   0        9.57       10.43      1.86 o 
   6   0   0     2417.92     2490.41     24.26 o 
   7   0   0       85.72       75.41      5.35 o 
   8   0   0       49.43       45.64      9.46 o 
   9   0   0      661.59      699.91     27.90 o 
  10   0   0      149.61      149.44     15.37 o 
  11   0   0        0.13       -7.09      8.75 o 
  12   0   0       23.65       25.77     12.06 o 
   1   1   0     1157.34     1240.07     16.80 o 
   2   1   0      300.91      261.18      4.30 o 
   3   1   0     1320.63     1436.95     12.45 o 
   4   1   0      320.54      309.62      4.74 o 
   5   1   0      154.23      159.59      2.72 o 
   6   1   0       74.85       80.81      2.93 o 
   7   1   0      134.30      148.81      5.56 o 
   8   1   0       50.63       69.27      7.27 o 
   9   1   0       35.94       51.51      7.36 o 
  10   1   0        9.83       17.05      7.45 o 
  11   1   0       24.16       31.37      7.76 o 
  12   1   0       22.35       15.13     10.88 o 
   0   2   0     5843.74     5453.83     90.56 o 
   1   2   0       41.90       53.91      3.31 o 
   2   2   0    13456.73    12446.68    119.18 o 
   3   2   0      113.05      122.70      3.85 o 
   4   2   0      879.70      841.74      8.68 o 
   5   2   0      754.03      694.43      7.30 o 
   6   2   0      264.92      252.13      4.80 o 
   7   2   0       19.09       23.78      3.04 o 
   8   2   0        0.59        0.48     10.05 o 
   9   2   0        1.28       -4.14      5.18 o 
  10   2   0       14.60       18.05      6.56 o 
  11   2   0        0.60       -3.96      6.27 o 
  12   2   0        1.96       16.75     10.17 o 
   1   3   0     8833.37     8014.59    105.83 o 
   2   3   0    11229.07    10921.87    120.82 o 
   3   3   0      756.45      802.64     10.10 o 
   4   3   0        2.43        4.46      1.69 o 
   5   3   0      565.32      542.15      9.59 o 
   6   3   0      113.09      111.47      4.43 o 
   7   3   0      504.89      505.38     28.22 o 
   8   3   0      579.55      534.55     10.66 o 
   9   3   0        3.64        2.97      5.28 o 
  10   3   0       69.84       68.03      8.60 o 
  11   3   0        0.32        7.05      6.77 o 
  12   3   0       10.98       13.82      7.93 o 
   0   4   0      261.90      327.96      8.51 o 
   1   4   0     2619.21     2679.71     27.18 o 
   2   4   0     1895.94     1959.35     21.75 o 
   3   4   0    12210.69    11878.73    162.95 o 
   4   4   0      457.62      486.72      6.82 o 
   5   4   0      270.49      277.45      5.56 o 
   6   4   0       68.14       71.58      4.90 o 
   7   4   0        6.10        9.44      2.74 o 
   8   4   0      148.05      156.81     26.25 o 
   9   4   0       27.27       28.39      7.80 o 
  10   4   0       34.70       34.50      7.09 o 
  11   4   0       13.40       19.67      8.51 o 
   1   5   0     1840.84     1866.43     20.06 o 
   2   5   0     1614.88     1664.57     16.10 o 
   3   5   0      413.28      420.78      9.78 o 
   4   5   0      220.95      193.92      6.28 o 
   5   5   0       43.02       35.44      3.63 o 
   6   5   0        0.44        3.38      2.66 o 
   7   5   0       31.87       39.13      3.53 o 
   8   5   0       51.41       54.10      3.92 o 
   9   5   0        1.69        0.13      5.34 o 
  10   5   0       83.95       92.32     11.94 o 
  11   5   0        3.15        4.22      6.35 o 
   0   6   0     2879.46     2889.24     51.31 o 
   1   6   0        0.97        0.94      2.44 o 
   2   6   0      243.65      234.03      4.32 o 
   3   6   0     8026.14     7870.72     96.14 o 
   4   6   0     3490.65     3628.55     39.90 o 
   5   6   0       30.24       19.17      3.53 o 
   6   6   0       66.24       48.85      4.00 o 
   7   6   0     1324.61     1290.85     15.64 o 
   8   6   0        4.61        6.60      2.95 o 
   9   6   0        1.16       -1.47      3.48 o 
  10   6   0        0.73        7.37      5.93 o 
  11   6   0       38.20       44.40      8.35 o 
   1   7   0     1033.92     1080.91     13.64 o 
   2   7   0      529.05      523.72      8.08 o 
   3   7   0     1357.20     1474.06     19.25 o 
   4   7   0      108.73      134.79      5.67 o 
   5   7   0       57.54       78.47      4.96 o 
   6   7   0      290.37      298.68      7.85 o 
   7   7   0      660.43      657.32      9.72 o 
   8   7   0      224.33      250.82      7.05 o 
   9   7   0       28.02       20.13      4.29 o 
  10   7   0       10.95       21.23      7.10 o 
  11   7   0        0.08       -6.74     11.70 o 
   0   8   0      346.92      366.27     11.82 o 
   1   8   0     2187.27     2174.15     24.34 o 
   2   8   0     5185.95     5319.40     53.56 o 
   3   8   0       30.63       56.64      2.04 o 
   4   8   0      567.48      551.88     11.01 o 
   5   8   0     1980.21     1955.95     25.88 o 
   6   8   0     1153.54     1126.77     15.93 o 
   7   8   0      839.17      846.50     11.52 o 
   8   8   0       19.52       24.89      3.70 o 
   9   8   0      110.03      114.34      5.68 o 
  10   8   0       32.64       22.90      8.39 o 
  11   8   0        1.30       -1.18      6.85 o 
   1   9   0     5140.11     5409.21     54.84 o 
   2   9   0     1215.91     1135.03     15.03 o 
   3   9   0        0.00        1.14      1.17 o 
   4   9   0      685.39      688.84     13.05 o 
   5   9   0       57.28       71.29      5.22 o 
   6   9   0       35.27       33.32      4.04 o 
   7   9   0      416.72      429.86      8.95 o 
   8   9   0       14.49       10.70      3.32 o 
   9   9   0        3.24        1.41      4.52 o 
  10   9   0        0.05       -4.87     10.17 o 
  11   9   0        1.40       -0.90      6.50 o 
   0  10   0     4051.59     3933.43     71.41 o 
   1  10   0      378.70      416.16      8.33 o 
   2  10   0       82.83       77.93      5.33 o 
   3  10   0      653.76      700.07      8.62 o 
   4  10   0       26.82       19.17      4.60 o 
   5  10   0        2.24        0.08      3.57 o 
   6  10   0      168.76      184.31      6.93 o 
   7  10   0      211.39      200.16      6.72 o 
   8  10   0       35.56       39.96      4.16 o 
   9  10   0       52.77       63.37      5.00 o 
  10  10   0       36.35       51.76      8.40 o 
  11  10   0        4.20        6.58      7.26 o 
   1  11   0     1599.80     1782.16     23.80 o 
   2  11   0     1113.15     1158.02     16.14 o 
   3  11   0      161.99      172.41      8.29 o 
   4  11   0       64.40       80.36      6.85 o 
   5  11   0      639.25      664.90     16.77 o 
   6  11   0      209.40      209.51      7.42 o 
   7  11   0       22.03       15.05      3.11 o 
   8  11   0       22.54       11.58      3.53 o 
   9  11   0        0.42       -1.11      3.24 o 
  10  11   0        7.37        7.06      4.49 o 
  11  11   0       46.37       61.24     14.42 o 
   0  12   0      770.28      895.69     23.65 o 
   1  12   0      162.84      161.07      6.11 o 
   2  12   0        4.50        6.44      2.97 o 
   3  12   0      509.25      506.30     14.21 o 
   4  12   0      510.41      514.59     14.71 o 
   5  12   0       48.53       52.74      6.77 o 
   6  12   0       10.73        3.00      3.87 o 
   7  12   0        0.14        2.69      3.05 o 
   8  12   0        0.03        0.02      3.24 o 
   9  12   0       78.00       73.34      5.46 o 
  10  12   0        7.74        6.27      4.04 o 
   1  13   0       18.32        8.34      3.18 o 
   2  13   0        0.16       -0.17      2.95 o 
   3  13   0       63.10       71.42      9.58 o 
   4  13   0      251.30      254.74     11.37 o 
   5  13   0      183.25      170.69     13.95 o 
   6  13   0        0.26       -3.39      3.39 o 
   7  13   0        3.30        4.91      3.18 o 
   8  13   0        5.77        1.49      3.44 o 
   9  13   0        9.52       13.07      3.95 o 
  10  13   0        3.76        4.12      4.01 o 
   0  14   0      285.65      300.77     13.95 o 
   1  14   0      839.48      822.79     14.21 o 
   2  14   0     1354.13     1337.05     19.32 o 
   3  14   0        0.22        5.96      6.86 o 
   4  14   0       24.52        7.74      5.22 o 
   5  14   0       52.33       35.56      6.27 o 
   6  14   0       63.69       60.97      5.73 o 
   7  14   0        1.19       -0.39      3.13 o 
   8  14   0       72.93       58.57      8.43 o 
   9  14   0      148.20      152.93      7.87 o 
  10  14   0        3.04        6.83      8.63 o 
   1  15   0       10.94       18.42      3.81 o 
   2  15   0        8.51        9.56      6.50 o 
   3  15   0        7.31        7.92      5.40 o 
   4  15   0       85.78       69.76      7.52 o 
   5  15   0        1.14        9.60      5.42 o 
   6  15   0        6.02        4.38      4.10 o 
   7  15   0       19.88       30.65      4.71 o 
   8  15   0       15.65       19.06      4.62 o 
   9  15   0       10.91        5.12      4.27 o 
   0  16   0      984.26      995.89     20.97 o 
   1  16   0       11.51        8.28      4.07 o 
   2  16   0      742.62      711.83     18.29 o 
   3  16   0      303.75      291.63     15.61 o 
   4  16   0       35.00       29.44      6.38 o 
   5  16   0      192.00      189.73      8.81 o 
   6  16   0       95.63      110.70      7.40 o 
   7  16   0        6.05        7.03      3.93 o 
   8  16   0        0.70        0.59      4.08 o 
   9  16   0       12.83       16.50      5.75 o 
   1  17   0      163.75      149.15      7.23 o 
   2  17   0      100.10       87.43      7.67 o 
   3  17   0        7.71        8.38      5.49 o 
   4  17   0       61.63       40.35      7.10 o 
   5  17   0       53.93       68.14      6.46 o 
   6  17   0       45.78       50.87      4.64 o 
   7  17   0       56.13       59.34      8.91 o 
   8  17   0       43.12       46.34      7.37 o 
   9  17   0       13.69       21.99     10.17 o 
   0  18   0      150.18      155.99     11.35 o 
   1  18   0       28.99       21.54      6.62 o 
   2  18   0      226.32      225.85     14.66 o 
   3  18   0      105.37      111.60      9.10 o 
   4  18   0      291.15      287.73     15.48 o 
   5  18   0      145.18      149.45     11.81 o 
   6  18   0       13.21        2.55      3.84 o 
   7  18   0        0.35       -2.86      3.73 o 
   8  18   0        3.17       -2.60      7.09 o 
   1  19   0      106.07      116.78      6.77 o 
   2  19   0       22.93       23.87      6.42 o 
   3  19   0       16.78       10.34      5.96 o 
   4  19   0       15.27        5.80      4.73 o 
   5  19   0       48.15       45.90      4.75 o 
   6  19   0        5.69        6.86      4.54 o 
   7  19   0       44.33       63.11      9.30 o 
   8  19   0       68.86       73.30     13.01 o 
   0  20   0       43.38       41.26      4.33 o 
   1  20   0        1.50       -0.26      6.40 o 
   2  20   0       43.19       47.18      6.10 o 
   3  20   0        6.25       11.72      4.64 o 
   4  20   0       81.17       67.93      5.24 o 
   5  20   0      155.56      119.36     11.19 o 
   6  20   0       52.17       46.74      6.50 o 
   7  20   0        1.21        0.24      7.09 o 
   1  21   0      107.15       95.43      4.90 o 
   2  21   0        6.97       -2.17      3.26 o 
   3  21   0       72.49       88.35      6.14 o 
   4  21   0       32.97       35.72      9.20 o 
   5  21   0       11.39        9.21      5.10 o 
   6  21   0       10.69       10.61      5.47 o 
   7  21   0        4.14       16.08      8.75 o 
   0  22   0       87.36       99.78     11.35 o 
   1  22   0        5.55        9.78      4.14 o 
   2  22   0        6.62        6.30      4.37 o 
   3  22   0        0.01       -3.71      3.71 o 
   4  22   0        1.93       -0.54      4.17 o 
   5  22   0       30.44       27.56      5.90 o 
   6  22   0       28.97       29.08     10.40 o 
   1  23   0       13.35       15.61      8.28 o 
   2  23   0       29.28       32.38      5.67 o 
   3  23   0       12.48       13.61      5.60 o 
   4  23   0        0.68        2.40      4.73 o 
   5  23   0       17.07       35.00     10.64 o 
   1  24   0        8.30        8.51      7.80 o 
   2  24   0       26.28       23.13      5.58 o 
   3  24   0       13.90       15.21      5.11 o 
   4  24   0        0.72       -4.32      4.32 o 
   1  25   0        0.99        1.66      7.57 o 
   2  25   0        2.19        0.00      7.57 o 
   3  25   0       13.49       19.81      5.95 o 
 -12   1   1       19.61       28.18      7.93 o 
 -11   1   1       10.90       10.44      6.86 o 
 -10   1   1        2.58        7.61      5.84 o 
  -9   1   1       11.90        3.69      5.51 o 
  -8   1   1      955.15      956.03     21.82 o 
  -7   1   1       41.08       45.20      3.57 o 
  -6   1   1        1.14       -1.64      1.64 o 
  -5   1   1     1052.12     1029.29     12.28 o 
  -4   1   1      192.72      182.63      4.12 o 
  -3   1   1     3585.92     3706.76     37.10 o 
  -2   1   1     3817.52     3842.31     37.62 o 
  -1   1   1     1518.98     1519.86     18.98 o 
   0   1   1     9597.54     8643.48    165.87 o 
   1   1   1     1645.22     1557.81     28.37 o 
   2   1   1       22.74       21.66      1.36 o 
   3   1   1      319.95      320.56      5.00 o 
   4   1   1     2703.75     2936.70     25.48 o 
   5   1   1       13.26       14.76      1.71 o 
   6   1   1        9.15       11.15      2.40 o 
   7   1   1       21.14       19.92      4.20 o 
   8   1   1       24.74       26.33      6.18 o 
   9   1   1      162.57      144.48      9.94 o 
  10   1   1       46.84       45.91      7.69 o 
  11   1   1        3.36       12.64      6.73 o 
 -12   2   1       18.91       27.76     10.40 o 
 -11   2   1       21.08       14.61      6.90 o 
 -10   2   1        8.95       15.93      6.27 o 
  -9   2   1      145.65      137.33      9.78 o 
  -8   2   1      592.61      515.44     10.13 o 
  -7   2   1      276.16      265.10      6.86 o 
  -6   2   1       37.52       23.69      3.73 o 
  -5   2   1      249.76      243.21      5.29 o 
  -4   2   1      433.22      466.45      6.68 o 
  -3   2   1        1.27        4.63      2.91 o 
  -2   2   1     4072.81     4049.19     34.66 o 
  -1   2   1      464.40      514.17      7.67 o 
   0   2   1     1077.40     1155.42     15.05 o 
   1   2   1     7122.54     6790.75     49.70 o 
   2   2   1    18005.13    16592.45    171.72 o 
   3   2   1     1019.15     1049.69      8.41 o 
   4   2   1      835.53      840.02      8.22 o 
   5   2   1        7.11        6.94      1.38 o 
   6   2   1       34.48       28.62      2.41 o 
   7   2   1      533.14      510.18     10.74 o 
   8   2   1        2.64        2.14      4.91 o 
   9   2   1       36.10       35.17      6.93 o 
  10   2   1       14.22        3.22      5.68 o 
  11   2   1        2.69        3.33      8.99 o 
 -12   3   1        3.64       12.85      7.80 o 
 -11   3   1      158.62      164.32     12.04 o 
 -10   3   1       46.03       58.63      8.19 o 
  -9   3   1        0.14       -1.07     10.05 o 
  -8   3   1     2081.88     1967.84     27.27 o 
  -7   3   1       88.84      110.40      5.90 o 
  -6   3   1      137.73      128.58      6.06 o 
  -5   3   1     1695.35     1676.24     17.50 o 
  -4   3   1     1531.37     1540.08     15.70 o 
  -3   3   1       27.73       27.85      2.65 o 
  -2   3   1    13254.75    12954.43    113.44 o 
  -1   3   1     2237.46     2261.73     23.14 o 
   0   3   1      237.34      215.84      3.97 o 
   1   3   1    13944.88    12584.78    165.48 o 
   2   3   1      272.79      338.52      4.23 o 
   3   3   1     2667.32     2595.15     22.34 o 
   4   3   1       29.40       34.91      1.69 o 
   5   3   1     2688.55     2775.07     24.00 o 
   6   3   1      468.18      435.81      7.68 o 
   7   3   1       26.18       38.99      4.62 o 
   8   3   1        0.24        7.80      5.10 o 
   9   3   1       43.07       52.22      7.44 o 
  10   3   1        0.59        0.46      5.55 o 
  11   3   1        1.76       -6.06      6.06 o 
 -12   4   1        2.72        1.20      6.59 o 
 -11   4   1       12.69        8.24      6.44 o 
 -10   4   1        2.23        3.33      7.92 o 
  -9   4   1        1.39       -5.48      5.91 o 
  -8   4   1      165.81      177.17      6.69 o 
  -7   4   1      132.29      121.65      6.18 o 
  -6   4   1       16.88       13.21      3.54 o 
  -5   4   1       24.06       36.47      1.94 o 
  -4   4   1      897.98     1083.33     15.06 o 
  -3   4   1     3714.87     3928.27     40.82 o 
  -2   4   1     1886.95     2123.98     19.57 o 
  -1   4   1    27018.57    22646.73    730.26 o 
   0   4   1     5998.11     5653.31     64.20 o 
   1   4   1     1000.15     1005.56      9.20 o 
   2   4   1     4903.45     4862.52     35.56 o 
   3   4   1     2919.78     2787.59     21.03 o 
   4   4   1     3926.60     4133.62     30.40 o 
   5   4   1       37.67       50.74      2.59 o 
   6   4   1      203.18      213.37      7.13 o 
   7   4   1      307.82      291.38     11.15 o 
   8   4   1       37.14       17.62      7.89 o 
   9   4   1      135.25      100.10      8.86 o 
  10   4   1       20.65       20.59     12.30 o 
  11   4   1        0.18       -6.01      6.01 o 
 -12   5   1       10.41       15.68     17.14 o 
 -11   5   1        1.07        8.72      6.10 o 
 -10   5   1       17.41       12.87      6.19 o 
  -9   5   1       61.12       64.17      4.90 o 
  -8   5   1      112.04       95.25      9.90 o 
  -7   5   1       78.46       79.27      6.28 o 
  -6   5   1     2537.10     2550.57     31.30 o 
  -5   5   1      198.70      175.41      6.41 o 
  -4   5   1      308.84      332.77      7.64 o 
  -3   5   1        0.47        1.82      2.58 o 
  -2   5   1     2765.85     2832.00     25.56 o 
  -1   5   1    13839.67    13256.00     95.48 o 
   0   5   1     3047.04     3107.80     26.83 o 
   1   5   1      655.28      588.38      5.97 o 
   2   5   1      598.42      627.86      6.48 o 
   3   5   1     1881.61     2018.00     15.29 o 
   4   5   1      589.26      591.54      7.02 o 
   5   5   1       18.50       22.57      2.60 o 
   6   5   1      505.37      497.73      9.93 o 
   7   5   1        4.74        5.32      2.71 o 
   8   5   1       57.81       63.04      5.90 o 
   9   5   1        4.06        7.81      7.92 o 
  10   5   1       48.52       77.03      9.08 o 
  11   5   1       72.05       66.96     14.07 o 
 -12   6   1        0.38        6.18      6.68 o 
 -11   6   1       11.65       21.00      7.60 o 
 -10   6   1       39.54       63.96     15.49 o 
  -9   6   1      246.86      233.37      8.03 o 
  -8   6   1      165.41      178.03      7.24 o 
  -7   6   1      259.08      209.62     11.56 o 
  -6   6   1       86.07       89.27      6.83 o 
  -5   6   1      307.38      294.87      8.05 o 
  -4   6   1     1000.85      974.62     14.56 o 
  -3   6   1     2459.42     2668.22     29.94 o 
  -2   6   1     1272.36     1300.01     13.52 o 
  -1   6   1     1020.83      990.72      9.36 o 
   0   6   1      194.59      219.24      3.84 o 
   1   6   1      290.55      301.72      6.83 o 
   2   6   1      275.64      275.67      5.94 o 
   3   6   1        0.12        1.06      1.44 o 
   4   6   1      153.31      161.87      3.50 o 
   5   6   1     1066.36     1083.65     12.93 o 
   6   6   1      885.77      821.83     14.60 o 
   7   6   1       89.52       86.13      4.71 o 
   8   6   1       10.93       16.64      3.32 o 
   9   6   1       18.10       24.10      6.85 o 
  10   6   1        8.93       11.94      6.69 o 
  11   6   1        4.73       -1.82      6.85 o 
 -11   7   1       18.62       37.35      8.19 o 
 -10   7   1       37.24       40.32      7.69 o 
  -9   7   1        7.37        2.49      2.79 o 
  -8   7   1        5.11        1.34      3.17 o 
  -7   7   1       80.53       68.81      5.77 o 
  -6   7   1       60.22       58.76      5.71 o 
  -5   7   1     3003.23     3025.80     35.45 o 
  -4   7   1      478.98      464.18      9.69 o 
  -3   7   1     3337.44     3738.75     33.97 o 
  -2   7   1      388.62      533.54      7.55 o 
  -1   7   1      129.02      117.94      2.98 o 
   0   7   1     2876.88     2838.80     29.58 o 
   1   7   1     1974.42     1981.66     21.99 o 
   2   7   1     1506.56     1558.74     15.86 o 
   3   7   1      203.47      204.43      4.03 o 
   4   7   1      516.72      481.08      7.17 o 
   5   7   1       70.23       78.03      4.49 o 
   6   7   1     3487.24     3492.65     31.70 o 
   7   7   1      713.41      631.28     10.60 o 
   8   7   1        1.45        0.78      2.97 o 
   9   7   1       33.95       40.95      8.85 o 
  10   7   1        0.05        2.54     13.24 o 
  11   7   1        0.52       -0.04      6.76 o 
 -11   8   1       34.24       39.41      8.52 o 
 -10   8   1       29.41       31.04      7.52 o 
  -9   8   1        4.32        2.03      2.92 o 
  -8   8   1        5.88        7.69      3.54 o 
  -7   8   1       12.19       10.28      4.32 o 
  -6   8   1       84.58       69.55      5.37 o 
  -5   8   1        4.57       11.72      3.99 o 
  -4   8   1       68.97       65.20      4.45 o 
  -3   8   1      113.54      154.50      3.23 o 
  -2   8   1      142.19      158.82      3.24 o 
  -1   8   1     1889.47     1951.95     16.92 o 
   0   8   1      815.92      850.04     17.50 o 
   1   8   1      565.12      588.78      9.26 o 
   2   8   1      376.83      419.69      7.57 o 
   3   8   1       10.11        6.53      1.78 o 
   4   8   1     1359.07     1401.10     14.05 o 
   5   8   1        8.07        4.25      2.61 o 
   6   8   1     1953.22     1869.05     20.23 o 
   7   8   1      276.80      302.07     11.88 o 
   8   8   1        6.21       10.79      3.35 o 
   9   8   1       18.14       16.56      6.85 o 
  10   8   1       22.54       24.35      7.36 o 
  11   8   1        0.90        6.74     10.17 o 
 -11   9   1       26.14       27.07      8.03 o 
 -10   9   1       24.44       34.28     10.92 o 
  -9   9   1       75.34       77.26      4.63 o 
  -8   9   1      211.45      180.58      7.29 o 
  -7   9   1      182.85      190.36     12.09 o 
  -6   9   1       26.00       18.62      4.13 o 
  -5   9   1       67.87       56.08      4.86 o 
  -4   9   1      264.80      252.24      7.82 o 
  -3   9   1      103.50      124.02      3.36 o 
  -2   9   1       30.10       34.15      1.89 o 
  -1   9   1       18.97       23.67      1.90 o 
   0   9   1        0.02       -1.44      2.32 o 
   1   9   1     3203.55     3264.18     34.97 o 
   2   9   1       52.00       55.12      3.38 o 
   3   9   1      324.75      325.75      9.01 o 
   4   9   1       25.57       22.37      2.58 o 
   5   9   1        0.85       -1.05      2.69 o 
   6   9   1       28.02       29.32      3.67 o 
   7   9   1       81.80       78.79      4.71 o 
   8   9   1       54.43       61.55      4.60 o 
   9   9   1       61.77       61.13      4.90 o 
  10   9   1       10.74       10.38      6.94 o 
  11   9   1        8.73        6.35      7.43 o 
 -11  10   1        4.84       -4.54      6.42 o 
 -10  10   1        2.89       11.11      4.25 o 
  -9  10   1       24.32       36.78      4.42 o 
  -8  10   1        4.26        5.41      3.66 o 
  -7  10   1      559.08      585.81     13.74 o 
  -6  10   1      110.19       83.41      7.68 o 
  -5  10   1        2.44       -3.65      3.65 o 
  -4  10   1      338.74      347.30      9.12 o 
  -3  10   1        0.37        0.17      2.95 o 
  -2  10   1      504.54      524.01      6.79 o 
  -1  10   1      340.36      415.05      6.24 o 
   0  10   1     1829.20     1915.77     27.67 o 
   1  10   1      488.82      465.61      9.98 o 
   2  10   1      102.05      130.05      5.13 o 
   3  10   1      561.99      531.49     10.77 o 
   4  10   1      263.50      281.34      6.53 o 
   5  10   1      889.39      813.21     11.81 o 
   6  10   1      684.89      649.49     10.98 o 
   7  10   1       43.54       35.39      3.95 o 
   8  10   1       70.34       74.03      4.91 o 
   9  10   1       50.41       53.46      4.85 o 
  10  10   1        6.59        1.48      6.27 o 
 -11  11   1       20.44       23.02      8.17 o 
 -10  11   1       47.04       58.33      5.16 o 
  -9  11   1       38.61       42.34      4.14 o 
  -8  11   1       80.26       91.28      7.61 o 
  -7  11   1       24.13       29.66      5.04 o 
  -6  11   1      129.70      119.29      6.73 o 
  -5  11   1       96.43      106.80      6.26 o 
  -4  11   1      661.92      683.86     16.72 o 
  -3  11   1      561.62      539.55      8.98 o 
  -2  11   1     1231.58     1353.51     13.40 o 
  -1  11   1     1242.95     1257.69     13.03 o 
   0  11   1      375.02      382.10      8.21 o 
   1  11   1       35.06       38.50      4.50 o 
   2  11   1      714.36      887.65     18.84 o 
   3  11   1       39.28       48.13      4.61 o 
   4  11   1        6.07        5.92      2.70 o 
   5  11   1      967.90      947.56     15.02 o 
   6  11   1      626.42      604.74     10.76 o 
   7  11   1       15.39       21.12      3.75 o 
   8  11   1      192.88      187.90      7.20 o 
   9  11   1        7.31       11.35      3.85 o 
  10  11   1        0.01        1.74      5.41 o 
 -11  12   1        3.07        5.91      7.52 o 
 -10  12   1        0.48        5.61      5.12 o 
  -9  12   1        0.52       -1.19      3.17 o 
  -8  12   1       43.59       49.19      5.06 o 
  -7  12   1        6.14        6.43      4.49 o 
  -6  12   1      646.37      601.41     13.97 o 
  -5  12   1       31.69       31.03      6.25 o 
  -4  12   1      488.31      501.88     14.96 o 
  -3  12   1      305.12      306.09      7.78 o 
  -2  12   1       89.49       99.22      3.63 o 
  -1  12   1     1996.80     1950.47     18.47 o 
   0  12   1      371.30      385.96      8.67 o 
   1  12   1      391.63      400.17      8.93 o 
   2  12   1      533.55      487.43      8.64 o 
   3  12   1      104.16       93.41      5.54 o 
   4  12   1      411.86      412.42      8.32 o 
   5  12   1       25.80       24.17      4.10 o 
   6  12   1       31.58       18.73      4.04 o 
   7  12   1       35.94       27.83      3.99 o 
   8  12   1        0.47        3.07      3.44 o 
   9  12   1       84.62       75.77      5.59 o 
  10  12   1        0.17       -5.03      5.27 o 
 -10  13   1        0.00        7.56      4.06 o 
  -9  13   1        3.46        4.89      4.09 o 
  -8  13   1      250.39      272.33     13.16 o 
  -7  13   1       98.80       90.88      6.78 o 
  -6  13   1      141.02      128.32      9.03 o 
  -5  13   1        1.51       11.02      5.43 o 
  -4  13   1       14.37       11.43      5.66 o 
  -3  13   1        2.52        2.87      4.98 o 
  -2  13   1     2410.73     2477.94     22.32 o 
  -1  13   1      151.96      160.77      4.74 o 
   0  13   1       16.92       18.87      2.41 o 
   1  13   1      626.89      615.81     10.06 o 
   2  13   1      252.94      250.67      6.60 o 
   3  13   1        2.28        1.49      3.44 o 
   4  13   1       27.08       23.60      3.39 o 
   5  13   1       63.56       63.51      5.00 o 
   6  13   1       92.13       89.80      5.62 o 
   7  13   1      167.94      175.48      7.57 o 
   8  13   1        1.53       -3.08      3.61 o 
   9  13   1        2.04        3.41      4.04 o 
  10  13   1       37.35       25.53      7.35 o 
 -10  14   1       73.55       89.21      6.36 o 
  -9  14   1       24.78       27.58      4.50 o 
  -8  14   1       14.29        7.31      6.07 o 
  -7  14   1       37.35       40.44      7.26 o 
  -6  14   1       36.38       37.24     16.43 o 
  -5  14   1      128.34      118.44     13.36 o 
  -4  14   1      106.12      106.27     11.59 o 
  -3  14   1      383.83      388.23     13.37 o 
  -2  14   1        5.48        2.45      2.76 o 
  -1  14   1       15.88       12.79      2.46 o 
   0  14   1        0.52       -1.04      1.87 o 
   1  14   1      170.08      160.97      5.72 o 
   2  14   1       11.08       13.22      3.68 o 
   3  14   1     1495.57     1555.75     17.93 o 
   4  14   1      288.60      320.09      7.81 o 
   5  14   1       15.96       18.40      3.87 o 
   6  14   1        3.22        6.10      3.52 o 
   7  14   1       75.65       94.61      6.25 o 
   8  14   1        2.23        7.67      4.07 o 
   9  14   1        7.78        7.76      4.57 o 
 -10  15   1        2.72       -4.60      6.15 o 
  -9  15   1        4.77        5.30      4.35 o 
  -8  15   1        5.92        0.74      4.45 o 
  -7  15   1        0.10       -5.10      5.10 o 
  -6  15   1      129.92      134.02     11.82 o 
  -5  15   1      223.84      181.45     10.70 o 
  -4  15   1      790.98      817.27     20.48 o 
  -3  15   1       12.09        6.02      7.57 o 
  -2  15   1       64.72       59.35      3.39 o 
  -1  15   1       59.86       70.79      3.70 o 
   0  15   1        0.04       -1.89      2.08 o 
   1  15   1       26.76       25.80      2.81 o 
   2  15   1       31.27       36.19      3.59 o 
   3  15   1      121.59      150.28      5.67 o 
   4  15   1       13.28       10.77      3.51 o 
   5  15   1       34.84       34.66      4.37 o 
   6  15   1       32.59       25.94      4.48 o 
   7  15   1       24.13       22.97      4.46 o 
   8  15   1       15.67        6.51      4.08 o 
   9  15   1        6.98        0.08      4.90 o 
  -9  16   1        0.09       -3.25      3.88 o 
  -8  16   1        2.28        2.89      6.06 o 
  -7  16   1        0.77       14.12      6.98 o 
  -6  16   1       28.93       20.14     10.05 o 
  -5  16   1       17.90        8.50      7.33 o 
  -4  16   1       14.49       19.57      6.10 o 
  -3  16   1       74.26       74.94      7.88 o 
  -2  16   1      136.46      129.92      6.68 o 
  -1  16   1      329.46      318.44      6.91 o 
   0  16   1      338.69      330.49      7.69 o 
   1  16   1      286.05      264.86      6.59 o 
   2  16   1       19.11       23.21      3.38 o 
   3  16   1       97.27      116.74      8.43 o 
   4  16   1       83.57       91.65      5.75 o 
   5  16   1      265.85      260.06      8.72 o 
   6  16   1       78.42       73.05      6.83 o 
   7  16   1       11.95       -1.36      4.18 o 
   8  16   1       16.56       12.05      8.19 o 
   9  16   1        5.16        9.93      8.51 o 
  -9  17   1       18.32       18.44     10.17 o 
  -8  17   1        9.40       19.21      4.60 o 
  -7  17   1        6.55        7.03      5.00 o 
  -6  17   1      113.30      125.38     10.03 o 
  -5  17   1        1.52        3.02      5.72 o 
  -4  17   1       35.75       48.51      9.58 o 
  -3  17   1      258.23      246.86     12.08 o 
  -2  17   1       39.31       42.48      6.82 o 
  -1  17   1        4.84        4.64      2.60 o 
   0  17   1       12.79       11.62      2.57 o 
   1  17   1       28.57       24.41      4.71 o 
   2  17   1        6.14        4.40      3.28 o 
   3  17   1       73.08       76.39      5.18 o 
   4  17   1        0.72       -3.12      3.23 o 
   5  17   1       11.76        6.01      5.53 o 
   6  17   1        2.05       -1.21      5.47 o 
   7  17   1       36.09       35.70      5.84 o 
   8  17   1       13.05       15.83      5.42 o 
  -9  18   1       29.53       20.01     15.96 o 
  -8  18   1       11.69       16.21      4.39 o 
  -7  18   1       20.28       24.20      6.45 o 
  -6  18   1       37.13       37.52      7.41 o 
  -5  18   1        2.62       -0.02      9.34 o 
  -4  18   1       11.79       11.38      8.75 o 
  -3  18   1       27.93       31.13      6.42 o 
  -2  18   1       29.13       38.18      6.64 o 
  -1  18   1      140.55      143.57      5.33 o 
   0  18   1      113.77      121.07      5.23 o 
   1  18   1        2.26       -4.55      5.02 o 
   2  18   1       22.02       30.27      4.24 o 
   3  18   1        0.19        4.04      3.87 o 
   4  18   1      116.52      116.60      7.53 o 
   5  18   1       26.11       20.39      5.29 o 
   6  18   1       46.84       57.81      6.89 o 
   7  18   1        0.26       -4.17      4.17 o 
   8  18   1        3.05       -2.84      8.04 o 
  -8  19   1       56.20       60.80      8.69 o 
  -7  19   1        5.91        0.09      4.69 o 
  -6  19   1        0.96        0.26      5.92 o 
  -5  19   1       36.86       34.66      7.31 o 
  -4  19   1        0.11       -1.50      5.60 o 
  -3  19   1        5.06       -0.81      5.57 o 
  -2  19   1      113.54      104.29      9.06 o 
  -1  19   1      194.48      189.45      9.23 o 
   0  19   1        8.51        3.08      2.06 o 
   1  19   1       30.83       18.92      4.34 o 
   2  19   1        5.02        0.90      3.68 o 
   3  19   1        8.22        6.73      4.15 o 
   4  19   1       15.88       10.07      4.49 o 
   5  19   1       17.20       15.75      4.95 o 
   6  19   1       40.23       38.70      6.14 o 
   7  19   1       29.11       37.30      6.33 o 
   8  19   1        0.52       -4.26      8.28 o 
  -8  20   1        0.01        4.26      8.28 o 
  -7  20   1        0.33        0.97      3.77 o 
  -6  20   1       53.71       69.50      8.87 o 
  -5  20   1        0.71       -3.07     12.06 o 
  -4  20   1       27.66       30.85      7.47 o 
  -3  20   1       50.54       55.42     15.37 o 
  -2  20   1        5.41        5.34      5.90 o 
  -1  20   1      148.71      149.42      7.86 o 
   0  20   1        9.68       15.96      4.71 o 
   1  20   1       28.70       31.30      4.80 o 
   2  20   1      138.27      145.83      7.77 o 
   3  20   1       39.15       45.07      7.78 o 
   4  20   1       82.13       81.48      7.14 o 
   5  20   1       21.64       18.82      5.50 o 
   6  20   1       49.77       60.99      7.12 o 
   7  20   1       19.48       23.17      9.46 o 
  -7  21   1        5.93        6.86      8.75 o 
  -6  21   1       23.44       18.26      6.02 o 
  -5  21   1       26.15       32.50      8.02 o 
  -4  21   1       71.74       71.86      9.08 o 
  -3  21   1       71.92       83.60      9.81 o 
  -2  21   1        0.22        3.57      5.95 o 
  -1  21   1        0.17        3.72      9.58 o 
   0  21   1       52.29       59.10      8.63 o 
   1  21   1        0.00       -3.40      3.62 o 
   2  21   1        0.50        4.41      5.11 o 
   3  21   1      132.67      129.60      8.13 o 
   4  21   1        5.69        7.56      5.63 o 
   5  21   1        9.82        8.09      4.72 o 
   6  21   1        0.00       -7.09      7.09 o 
  -6  22   1        6.77        1.42      8.04 o 
  -5  22   1        0.42       -1.42      8.28 o 
  -4  22   1       16.21       13.42      7.16 o 
  -3  22   1       82.21      101.14      9.93 o 
  -2  22   1      134.18      129.46     10.45 o 
  -1  22   1        1.00       -8.99      8.99 o 
   0  22   1        0.04       -5.05      5.05 o 
   1  22   1      116.17      112.10      6.57 o 
   2  22   1       58.62       61.16      6.27 o 
   3  22   1        0.02       -3.98      3.98 o 
   4  22   1       82.52       87.05      7.66 o 
   5  22   1        3.11        7.14      5.25 o 
   6  22   1       12.53       14.42      8.99 o 
  -6  23   1        7.98        7.33      8.75 o 
  -5  23   1        0.36       -3.21      4.26 o 
  -4  23   1        0.00       -1.90      5.44 o 
  -3  23   1        1.33        6.86      8.51 o 
  -2  23   1       20.75       29.19      7.50 o 
  -1  23   1        8.75        4.26     10.64 o 
   0  23   1        4.58        6.94      7.45 o 
   1  23   1      289.19      279.00      9.59 o 
   2  23   1       82.68       63.91      6.54 o 
   3  23   1        4.67       -1.13      4.56 o 
   4  23   1        0.92        0.03      4.54 o 
   5  23   1       15.85        5.91      8.51 o 
  -5  24   1        2.44        0.71      7.57 o 
  -4  24   1        2.02        0.72      4.27 o 
  -3  24   1        4.92        6.19      5.01 o 
  -2  24   1        0.85        3.07      7.57 o 
  -1  24   1       17.84       12.77      8.28 o 
   1  24   1       86.40       97.09      9.94 o 
   2  24   1        2.38        5.07      6.55 o 
   3  24   1       16.17       21.21      5.71 o 
   4  24   1       39.11       31.45     10.17 o 
  -4  25   1        1.75        1.42      8.51 o 
  -3  25   1        0.39        1.28      4.59 o 
  -2  25   1        7.17       11.82      8.51 o 
   1  25   1        0.73       -1.89      7.57 o 
   2  25   1        4.81        4.29      4.94 o 
   3  25   1       34.76       25.74      7.17 o 
  -2  26   1       20.66       26.25     10.17 o 
 -12   0   2        4.05       18.92     10.40 o 
 -11   0   2        7.51       10.17      9.46 o 
 -10   0   2      355.62      324.42     19.86 o 
  -9   0   2       86.28      108.77     12.53 o 
  -8   0   2      113.97      127.92     12.77 o 
  -7   0   2      301.73      329.41     11.70 o 
  -6   0   2      277.91      284.32      8.80 o 
  -5   0   2     1098.17      895.03     23.65 o 
  -4   0   2     1540.19     1505.60     30.27 o 
  -3   0   2     6585.36     6564.01     78.23 o 
  -2   0   2     7155.76     6888.63     81.17 o 
  -1   0   2    15554.19    14201.47    230.31 o 
   0   0   2      951.29      903.04     12.92 o 
   1   0   2    10505.90     9855.77     92.74 o 
   2   0   2     2344.55     2340.53     30.85 o 
   3   0   2     7263.58     7620.24    164.10 o 
   4   0   2       69.03       36.93      2.85 o 
   5   0   2      159.57      128.99      5.60 o 
   6   0   2       44.74       53.67      5.96 o 
   7   0   2      257.79      270.74     16.55 o 
   8   0   2     1023.57      945.58     32.16 o 
   9   0   2       47.37       60.30     11.11 o 
  10   0   2       14.02       17.73      9.93 o 
  11   0   2       36.83       30.50     12.06 o 
 -12   1   2       27.00       35.89      8.60 o 
 -11   1   2        4.35        7.91      9.58 o 
 -10   1   2      115.49      110.79      9.95 o 
  -9   1   2      862.18      846.07     21.32 o 
  -8   1   2        4.42       14.44      3.98 o 
  -7   1   2      384.85      397.97     12.66 o 
  -6   1   2       14.23       16.94      2.56 o 
  -5   1   2      571.35      603.34      8.61 o 
  -4   1   2       26.63       39.58      2.32 o 
  -3   1   2     1037.28     1102.74     11.59 o 
  -2   1   2     1663.50     1636.51     17.73 o 
  -1   1   2     4317.66     4108.38     39.75 o 
   0   1   2     1483.45     1490.51     16.09 o 
   1   1   2     3967.67     3815.02     32.37 o 
   2   1   2      432.47      445.14     14.53 o 
   3   1   2      405.54      426.45      5.84 o 
   4   1   2      264.36      240.10      6.21 o 
   5   1   2       48.96       51.48      2.54 o 
   6   1   2      170.67      200.87      5.28 o 
   7   1   2      106.09       87.67     15.72 o 
   8   1   2        2.71        3.32      5.18 o 
   9   1   2       11.65       38.76      7.09 o 
  10   1   2       13.90       24.95      7.02 o 
  11   1   2       15.35       11.34      7.10 o 
 -12   2   2        9.30        9.06      7.27 o 
 -11   2   2       45.29       56.72      8.60 o 
 -10   2   2       22.94       22.94      6.86 o 
  -9   2   2      231.48      239.95     17.62 o 
  -8   2   2       99.41       86.50      5.95 o 
  -7   2   2       58.61       53.94      4.59 o 
  -6   2   2        6.86       13.89      3.12 o 
  -5   2   2       53.75       53.22      2.88 o 
  -4   2   2     1339.83     1455.76     15.07 o 
  -3   2   2      732.31      829.18      9.37 o 
  -2   2   2     1549.41     1590.53     17.59 o 
  -1   2   2       73.51       87.54      3.31 o 
   0   2   2    11618.61    10466.26     97.85 o 
   1   2   2     1362.92     1383.25     15.86 o 
   2   2   2     3608.48     3646.84     26.38 o 
   3   2   2       63.27       51.52      2.06 o 
   4   2   2      135.78      138.19      5.52 o 
   5   2   2      873.17      885.73     14.55 o 
   6   2   2     1329.08     1323.03     19.31 o 
   7   2   2       15.87        7.58      3.84 o 
   8   2   2       51.22       63.63     14.78 o 
   9   2   2       98.11       85.68      8.69 o 
  10   2   2       28.07       19.05      6.68 o 
  11   2   2       22.36       39.26      8.69 o 
 -12   3   2        9.85       11.51      7.60 o 
 -11   3   2        1.03        4.83     10.29 o 
 -10   3   2       26.90       32.48     10.40 o 
  -9   3   2      485.11      414.00     14.96 o 
  -8   3   2      150.16      129.33      7.07 o 
  -7   3   2        2.92       -1.96      3.21 o 
  -6   3   2      664.71      734.38     10.28 o 
  -5   3   2       35.49       23.13      2.27 o 
  -4   3   2     4582.64     4890.76     42.74 o 
  -3   3   2     1012.32     1028.10     11.09 o 
  -2   3   2     2091.91     2125.87     19.60 o 
  -1   3   2        1.81        3.00      1.47 o 
   0   3   2      577.13      533.59      7.58 o 
   1   3   2     1058.32     1078.41     16.20 o 
   2   3   2       14.63       13.60      2.16 o 
   3   3   2     2503.35     2743.95     21.72 o 
   4   3   2        4.41        1.60      1.48 o 
   5   3   2      470.21      532.89      8.03 o 
   6   3   2       37.96       22.48      4.13 o 
   7   3   2      191.01      192.09      7.48 o 
   8   3   2       26.84       17.42      7.57 o 
   9   3   2       50.70       64.74     26.48 o 
  10   3   2        2.46       -5.51      5.62 o 
  11   3   2        2.59       11.56     10.64 o 
 -12   4   2       19.20       21.65      8.28 o 
 -11   4   2        5.26        6.71      6.33 o 
 -10   4   2       77.96       77.15      8.69 o 
  -9   4   2      119.98      110.14      6.91 o 
  -8   4   2      231.75      221.58      8.42 o 
  -7   4   2       57.03       46.51      4.80 o 
  -6   4   2       16.25       14.44      5.69 o 
  -5   4   2      149.74      163.20      4.20 o 
  -4   4   2     1873.81     2014.67     19.72 o 
  -3   4   2      281.47      318.13      6.45 o 
  -2   4   2    24868.11    22486.11    236.36 o 
  -1   4   2     4806.39     4816.04     46.67 o 
   0   4   2     7100.66     6991.60     66.69 o 
   1   4   2      612.52      618.92      8.94 o 
   2   4   2     4945.41     5071.30     39.25 o 
   3   4   2     5634.71     5818.70     45.21 o 
   4   4   2     1938.35     2064.13     19.09 o 
   5   4   2      989.89      999.16     11.83 o 
   6   4   2       44.19       41.27      3.89 o 
   7   4   2      223.20      214.12      8.57 o 
   8   4   2       24.21       27.49      4.73 o 
   9   4   2        2.74       -1.35      5.25 o 
  10   4   2        5.22        9.40      6.51 o 
  11   4   2       75.17       92.68     10.76 o 
 -12   5   2       24.25       12.23      7.52 o 
 -11   5   2        4.76       -0.87      5.93 o 
 -10   5   2        2.72        9.60      5.99 o 
  -9   5   2       68.54       61.57      5.96 o 
  -8   5   2      846.19      851.74     16.34 o 
  -7   5   2       17.51        4.19      3.45 o 
  -6   5   2       90.84       79.02      6.31 o 
  -5   5   2      153.40      129.36      4.44 o 
  -4   5   2      475.34      465.12      6.70 o 
  -3   5   2      666.51      625.56     21.19 o 
  -2   5   2    12363.12    12336.78     97.78 o 
  -1   5   2      901.02      976.29     11.99 o 
   0   5   2      829.57      816.06     10.78 o 
   1   5   2     1313.49     1342.42     13.56 o 
   2   5   2      297.44      316.89      4.89 o 
   3   5   2      288.80      292.12      4.78 o 
   4   5   2      172.31      195.74      4.33 o 
   5   5   2      640.29      650.05     10.68 o 
   6   5   2      116.60      103.69      6.45 o 
   7   5   2      107.82      106.77      6.08 o 
   8   5   2       22.05       17.16      6.38 o 
   9   5   2        0.04       -2.97      5.68 o 
  10   5   2        0.01       -4.46      5.60 o 
  11   5   2        8.12        0.87     16.32 o 
 -12   6   2        2.35        2.47     10.29 o 
 -11   6   2       58.30       61.44     17.50 o 
 -10   6   2       38.21       30.71      7.17 o 
  -9   6   2      102.13      112.63      7.08 o 
  -8   6   2       22.73       15.54      4.44 o 
  -7   6   2       48.06       35.19      5.51 o 
  -6   6   2       31.53       29.75      4.12 o 
  -5   6   2      645.09      698.06     12.41 o 
  -4   6   2      505.50      524.35      7.34 o 
  -3   6   2      400.68      447.27      6.89 o 
  -2   6   2    10191.58    10156.32     75.12 o 
  -1   6   2      414.47      427.28      7.08 o 
   0   6   2       26.35       30.87      2.45 o 
   1   6   2     4008.95     3972.00     31.06 o 
   2   6   2       26.79       37.51      2.10 o 
   3   6   2      761.03      797.25     10.82 o 
   4   6   2     3189.21     3020.46     23.90 o 
   5   6   2      388.90      379.18      7.41 o 
   6   6   2      367.80      341.48      8.67 o 
   7   6   2      239.34      247.70      7.77 o 
   8   6   2       54.94       54.97      6.31 o 
   9   6   2       60.97       68.75     13.12 o 
  10   6   2        6.85        7.62      6.51 o 
  11   6   2        0.73        1.00      6.70 o 
 -12   7   2        0.70       10.46      7.67 o 
 -11   7   2       16.09       24.17      7.44 o 
 -10   7   2      191.88      204.87     18.21 o 
  -9   7   2       10.49        7.97      4.54 o 
  -8   7   2        0.86        0.36      3.87 o 
  -7   7   2       97.37       80.42      5.76 o 
  -6   7   2        0.89        0.62      5.43 o 
  -5   7   2       18.35       20.66      3.82 o 
  -4   7   2     2071.11     2219.14     22.00 o 
  -3   7   2       73.91       89.63      3.01 o 
  -2   7   2      221.45      245.02      4.74 o 
  -1   7   2       67.99       85.96      3.53 o 
   0   7   2        0.89        3.70      1.48 o 
   1   7   2      454.85      571.30      6.99 o 
   2   7   2        0.31        0.66      1.51 o 
   3   7   2      706.81      704.50      8.59 o 
   4   7   2        1.76        4.61      3.49 o 
   5   7   2      620.61      605.38      9.61 o 
   6   7   2      444.56      444.64      8.86 o 
   7   7   2       56.81       38.37      4.44 o 
   8   7   2        4.56        4.39      3.65 o 
   9   7   2      104.57      120.08     10.11 o 
  10   7   2      104.47      103.45     10.13 o 
 -12   8   2       58.89       50.11      9.28 o 
 -11   8   2       41.81       21.95      7.60 o 
 -10   8   2        2.37       10.75      4.90 o 
  -9   8   2        0.06        2.32      7.15 o 
  -8   8   2      139.93      140.76      7.52 o 
  -7   8   2        8.90        4.98      4.09 o 
  -6   8   2        8.91        6.88      3.54 o 
  -5   8   2       14.91       14.07      3.59 o 
  -4   8   2       16.96       11.71      2.09 o 
  -3   8   2     2073.39     2330.93     22.30 o 
  -2   8   2     1463.49     1591.86     16.50 o 
  -1   8   2      841.06      879.76     12.08 o 
   0   8   2      775.50      712.81      8.11 o 
   1   8   2      403.86      434.16      6.18 o 
   2   8   2     3636.36     3537.66     29.41 o 
   3   8   2      411.91      469.16      6.90 o 
   4   8   2        0.01        0.78      2.25 o 
   5   8   2      448.16      453.95     10.14 o 
   6   8   2       14.52       12.35      3.18 o 
   7   8   2       89.95       88.72      5.49 o 
   8   8   2        5.71        1.60      3.63 o 
   9   8   2       25.38       14.02      5.47 o 
  10   8   2        0.12       -5.13      6.27 o 
 -11   9   2        3.66        8.75      6.52 o 
 -10   9   2        0.23        2.65      4.72 o 
  -9   9   2       76.83       92.89      7.18 o 
  -8   9   2       74.34       57.14      5.75 o 
  -7   9   2      345.28      367.87     10.68 o 
  -6   9   2      123.70      120.26      6.36 o 
  -5   9   2      661.66      595.09     14.06 o 
  -4   9   2      615.10      602.51     13.18 o 
  -3   9   2      129.35      119.66      3.78 o 
  -2   9   2       39.42       28.60      2.37 o 
  -1   9   2      649.21      613.58      9.89 o 
   0   9   2      337.84      286.59      5.05 o 
   1   9   2      275.86      285.12      5.47 o 
   2   9   2      246.95      240.26      4.91 o 
   3   9   2       94.12      104.71      3.61 o 
   4   9   2       15.87       21.16      3.22 o 
   5   9   2        6.17       -2.22      2.69 o 
   6   9   2        3.21        0.79      2.98 o 
   7   9   2        8.04       13.36      3.91 o 
   8   9   2       66.27       62.66      5.60 o 
   9   9   2      106.55      113.86      8.23 o 
  10   9   2        1.96        1.34      6.68 o 
 -11  10   2       67.95       87.53     10.28 o 
 -10  10   2       14.95       31.65      4.99 o 
  -9  10   2       78.52       69.70      6.71 o 
  -8  10   2        0.20       -2.01      3.86 o 
  -7  10   2      699.63      694.41     14.92 o 
  -6  10   2       39.65       45.73      5.14 o 
  -5  10   2      977.46      952.70     22.40 o 
  -4  10   2       52.17       43.15      7.27 o 
  -3  10   2      150.73      177.94      4.65 o 
  -2  10   2      583.14      589.27      8.81 o 
  -1  10   2       56.60       91.18      8.44 o 
   0  10   2     1148.26     1143.70     11.99 o 
   1  10   2     1089.59     1089.70     11.85 o 
   2  10   2      150.97      185.98      4.70 o 
   3  10   2        8.80       24.26      3.14 o 
   4  10   2      655.73      672.99     11.37 o 
   5  10   2     1017.82      945.77     14.57 o 
   6  10   2      110.18       99.33      5.04 o 
   7  10   2      444.33      466.69      9.92 o 
   8  10   2       25.24       38.66      5.32 o 
   9  10   2       12.86       15.19      4.76 o 
  10  10   2       16.17       28.76      7.77 o 
 -11  11   2       25.43       31.20      8.11 o 
 -10  11   2        3.47       -1.86      3.79 o 
  -9  11   2       19.11       16.61      4.95 o 
  -8  11   2        7.09        7.64      4.55 o 
  -7  11   2      339.89      338.04     10.64 o 
  -6  11   2       17.03        0.85      4.14 o 
  -5  11   2      376.86      376.55     14.85 o 
  -4  11   2        2.26        3.03      8.51 o 
  -3  11   2       35.55       37.62      2.80 o 
  -2  11   2        0.08        2.66      1.95 o 
  -1  11   2     1038.00     1036.39     12.59 o 
   0  11   2       14.95       14.68      2.08 o 
   1  11   2      100.91      102.22      3.72 o 
   2  11   2      387.03      390.05      6.80 o 
   3  11   2       48.25       39.68      3.63 o 
   4  11   2      167.13      184.20      9.42 o 
   5  11   2      326.92      353.14      8.91 o 
   6  11   2        0.01       -1.23      4.23 o 
   7  11   2        4.12        3.70      3.17 o 
   8  11   2      173.75      174.30     11.47 o 
   9  11   2        9.69       17.55      4.73 o 
  10  11   2        9.93        0.41      6.68 o 
 -11  12   2        3.14        0.76      4.32 o 
 -10  12   2        0.01        0.49      4.23 o 
  -9  12   2        1.84       -0.30      4.61 o 
  -8  12   2       38.13       36.56      5.55 o 
  -7  12   2        1.03        4.47      4.27 o 
  -6  12   2       69.13       65.61      5.98 o 
  -5  12   2       25.51       39.15      8.04 o 
  -4  12   2       67.69       71.84      7.16 o 
  -3  12   2      509.17      512.56      8.55 o 
  -2  12   2      371.04      397.33      7.61 o 
  -1  12   2      742.20      741.95      9.68 o 
   0  12   2      695.12      701.21     11.02 o 
   1  12   2      214.28      200.08      5.14 o 
   2  12   2        0.61        3.73      2.32 o 
   3  12   2        2.01        2.22      2.78 o 
   4  12   2      375.25      340.34      8.59 o 
   5  12   2     1361.38     1369.81     18.90 o 
   6  12   2        4.30        4.45      3.30 o 
   7  12   2       76.39       72.69      5.56 o 
   8  12   2       71.96       72.90      6.96 o 
   9  12   2       35.62       42.19      6.88 o 
 -11  13   2       21.60       26.63      8.17 o 
 -10  13   2       52.18       60.14      6.17 o 
  -9  13   2       83.57      111.39     18.73 o 
  -8  13   2       82.57       58.44      6.42 o 
  -7  13   2       76.09       67.39      6.80 o 
  -6  13   2       21.28        8.00      7.09 o 
  -5  13   2       14.81       17.26      6.86 o 
  -4  13   2       64.31       59.44      6.90 o 
  -3  13   2      346.70      342.45      8.71 o 
  -2  13   2      584.60      553.45      9.42 o 
  -1  13   2      212.42      206.78      5.32 o 
   0  13   2       70.96       66.02      3.76 o 
   1  13   2      193.29      221.26      5.59 o 
   2  13   2        5.63        2.62      2.82 o 
   3  13   2      141.14      141.18      5.80 o 
   4  13   2       97.59       99.38      5.49 o 
   5  13   2       23.91       12.83      4.23 o 
   6  13   2       15.70       12.50      3.79 o 
   7  13   2       10.49        9.99      3.98 o 
   8  13   2       24.25        2.37      8.87 o 
   9  13   2        0.07       -1.23      5.91 o 
 -10  14   2      105.67      148.34      8.16 o 
  -9  14   2       19.34       21.76      6.85 o 
  -8  14   2       61.33       63.90      7.81 o 
  -7  14   2        8.62        5.42      8.39 o 
  -6  14   2      420.14      369.73     14.90 o 
  -5  14   2       14.11       13.71      5.62 o 
  -4  14   2      124.02      114.31      8.79 o 
  -3  14   2      173.49      153.41      9.32 o 
  -2  14   2        0.57       -0.15      2.65 o 
  -1  14   2       48.98       46.79      3.27 o 
   0  14   2      261.24      274.66      6.85 o 
   1  14   2       52.29       57.36      3.61 o 
   2  14   2      635.00      576.93     10.66 o 
   3  14   2      712.80      698.40     12.37 o 
   4  14   2        0.02       -1.84      3.07 o 
   5  14   2       37.38       42.36      5.06 o 
   6  14   2        0.04        0.80      3.42 o 
   7  14   2       72.45       89.78      7.13 o 
   8  14   2       25.64       16.05      6.66 o 
   9  14   2       36.71       29.63      8.05 o 
 -10  15   2        0.11       -3.79      5.47 o 
  -9  15   2      107.89      124.50     10.86 o 
  -8  15   2       23.43       27.89      7.24 o 
  -7  15   2       11.55       13.12      8.51 o 
  -6  15   2       22.46       26.15      6.59 o 
  -5  15   2       43.82       40.07      7.24 o 
  -4  15   2       15.08       19.36      5.74 o 
  -3  15   2       87.86       87.76      8.08 o 
  -2  15   2      133.54      148.30      5.77 o 
  -1  15   2      242.51      241.98      6.02 o 
   0  15   2       14.93       16.43      3.07 o 
   1  15   2      318.94      324.67      7.19 o 
   2  15   2       36.80       32.34      3.96 o 
   3  15   2      101.76      111.82      6.69 o 
   4  15   2      449.12      414.44     11.90 o 
   5  15   2      131.40      135.55      7.86 o 
   6  15   2       10.48       14.25      4.82 o 
   7  15   2       81.40       82.51      7.13 o 
   8  15   2      153.22      133.61     11.31 o 
   9  15   2        1.47       -1.18      7.80 o 
 -10  16   2        2.64       -5.64      5.64 o 
  -9  16   2        0.10        0.16      5.07 o 
  -8  16   2       35.65       34.49      7.92 o 
  -7  16   2        6.41       12.63      7.09 o 
  -6  16   2       13.78        7.66      5.74 o 
  -5  16   2        0.74       -0.48      5.25 o 
  -4  16   2        8.69        4.22      5.33 o 
  -3  16   2       33.05       47.06      8.16 o 
  -2  16   2      459.44      454.41     11.29 o 
  -1  16   2       90.09       84.61      4.18 o 
   0  16   2      101.06       80.12      4.51 o 
   1  16   2      136.15      130.61      6.50 o 
   2  16   2      176.26      186.24     15.07 o 
   3  16   2       22.67       14.32      4.32 o 
   4  16   2       66.65       79.10      6.41 o 
   5  16   2       75.39       64.16      6.31 o 
   6  16   2        4.19        2.06      4.55 o 
   7  16   2      288.94      323.07     19.86 o 
   8  16   2       64.64       72.85      9.68 o 
  -9  17   2       54.64       61.23     16.22 o 
  -8  17   2        2.31       -5.16      6.25 o 
  -7  17   2       18.19       27.93      7.10 o 
  -6  17   2        3.23        2.28      5.57 o 
  -5  17   2      261.29      254.16     25.18 o 
  -4  17   2      397.65      388.20     15.24 o 
  -3  17   2        2.58        9.88      5.91 o 
  -2  17   2       75.08       80.94      8.60 o 
  -1  17   2       35.23       36.49      4.15 o 
   0  17   2      115.93      116.94      6.06 o 
   1  17   2        5.71        8.62      3.43 o 
   2  17   2       25.23       35.85      4.70 o 
   3  17   2       13.68       21.08      4.58 o 
   4  17   2       42.04       35.90      5.35 o 
   5  17   2        8.98       13.52      4.55 o 
   6  17   2       23.87       23.51      5.45 o 
   7  17   2       23.22       22.19      5.57 o 
   8  17   2       44.69       51.31     12.53 o 
  -9  18   2        1.01       -0.92      6.02 o 
  -8  18   2        6.16       10.20      6.97 o 
  -7  18   2       17.02       15.07      6.59 o 
  -6  18   2       48.07       49.19      8.24 o 
  -5  18   2      127.51      113.19      9.85 o 
  -4  18   2        0.50        4.45      6.07 o 
  -3  18   2       22.13       21.45      9.34 o 
  -2  18   2      220.85      205.05     11.47 o 
  -1  18   2       44.72       56.67      4.53 o 
   0  18   2       33.34       31.26      4.34 o 
   1  18   2       35.47       33.66      4.68 o 
   2  18   2      126.99      118.56     10.84 o 
   3  18   2       58.19       60.64      5.86 o 
   4  18   2      208.42      204.82      9.46 o 
   5  18   2       14.87       15.88      7.24 o 
   6  18   2       22.81       28.03      5.73 o 
   7  18   2       26.39       20.68      7.00 o 
   8  18   2        0.65        5.91      8.75 o 
  -8  19   2        1.78       -7.09      9.93 o 
  -7  19   2       16.74        9.89      7.09 o 
  -6  19   2       19.85       24.26      7.52 o 
  -5  19   2       48.51       68.50      8.45 o 
  -4  19   2       74.28       64.85      8.58 o 
  -3  19   2       51.54       51.06      7.70 o 
  -2  19   2        1.67        5.54      5.90 o 
  -1  19   2      212.50      235.10     10.38 o 
   0  19   2      255.76      251.58      8.11 o 
   1  19   2       89.84       89.41      9.04 o 
   2  19   2       34.03       34.27      5.24 o 
   3  19   2        6.11        6.65      8.46 o 
   4  19   2       29.13       34.86      5.54 o 
   5  19   2        3.17        2.91      5.03 o 
   6  19   2        0.01        0.38      4.45 o 
   7  19   2        1.65        0.24      8.28 o 
  -8  20   2        6.13        5.66      6.87 o 
  -7  20   2       16.31       24.08      8.00 o 
  -6  20   2       31.26       28.36      9.34 o 
  -5  20   2        0.34        4.25      6.48 o 
  -4  20   2       55.37       55.75      8.51 o 
  -3  20   2        0.22       -0.32      7.92 o 
  -2  20   2       81.39       66.53      8.17 o 
  -1  20   2        6.15        9.10      5.43 o 
   0  20   2      157.41      156.83      6.79 o 
   1  20   2       51.89       64.28      5.80 o 
   2  20   2       50.47       52.61      5.71 o 
   3  20   2        1.23        3.37      5.61 o 
   4  20   2       76.19       68.38      6.98 o 
   5  20   2       35.03       43.44     13.47 o 
   6  20   2       24.53       16.82      6.94 o 
   7  20   2       49.75       64.32     12.53 o 
  -7  21   2        5.22       -4.73     10.64 o 
  -6  21   2       12.13       18.79     10.64 o 
  -5  21   2        5.41       13.61      7.27 o 
  -4  21   2        1.67       -3.38      5.92 o 
  -3  21   2        7.24       -5.59      5.59 o 
  -2  21   2      124.14      135.47     10.51 o 
  -1  21   2      299.66      306.07     13.96 o 
   0  21   2        0.48        5.73      4.24 o 
   1  21   2       23.83       23.76      4.76 o 
   2  21   2       23.88       15.97      4.90 o 
   3  21   2        1.31        3.72      4.43 o 
   4  21   2        6.45       -2.98      4.22 o 
   5  21   2        2.41       -1.02      4.64 o 
   6  21   2       15.96       14.90      9.22 o 
  -7  22   2        0.40        1.05      6.24 o 
  -6  22   2        0.02       -4.26     10.64 o 
  -5  22   2        0.39        0.87      7.10 o 
  -4  22   2       34.24       26.65      7.76 o 
  -3  22   2       28.91       18.83     18.44 o 
  -2  22   2       22.83       27.94      7.56 o 
  -1  22   2       22.99       23.65     11.82 o 
   0  22   2        4.78        7.13     10.64 o 
   1  22   2      207.70      194.93     12.02 o 
   2  22   2       33.40       28.90      5.49 o 
   3  22   2       29.72       32.21      5.72 o 
   4  22   2        0.03       -6.26      7.33 o 
   5  22   2        2.30       12.30      9.46 o 
  -6  23   2        2.87        0.00     11.82 o 
  -5  23   2        6.99        4.62      7.43 o 
  -4  23   2       61.67       73.80      9.80 o 
  -3  23   2        0.21        0.40      6.43 o 
  -2  23   2        2.79        0.37      6.65 o 
  -1  23   2        5.45       11.59     10.64 o 
   0  23   2       16.67        6.24      7.80 o 
   1  23   2       13.51       12.66      5.43 o 
   2  23   2       52.32       69.74      7.31 o 
   3  23   2        1.60        3.59      4.70 o 
   4  23   2       18.29       14.78      6.94 o 
   5  23   2        6.98       -4.97      7.80 o 
  -4  24   2        0.50       -2.99      7.03 o 
  -3  24   2        0.27       -1.78      6.86 o 
  -2  24   2        2.54       -8.51     10.64 o 
  -1  24   2        2.99       -3.31     11.11 o 
   0  24   2       22.90       48.71     13.48 o 
   1  24   2       24.61       24.07     11.82 o 
   2  24   2        3.41        3.55      6.19 o 
   3  24   2       31.51       17.04      7.16 o 
   4  24   2       11.31       12.53      9.46 o 
  -3  25   2        0.02        2.13      8.75 o 
  -2  25   2        8.92       13.48     13.01 o 
  -1  25   2       27.55       20.81     13.24 o 
   0  25   2        8.94        7.57     12.30 o 
   1  25   2        4.85        9.79     13.48 o 
   2  25   2        9.36        4.95      6.46 o 
 -12   1   3      113.86      111.96     10.78 o 
 -11   1   3        7.25       10.78      6.59 o 
 -10   1   3      318.72      340.63     14.62 o 
  -9   1   3        0.11       -2.85      4.84 o 
  -8   1   3      142.46      119.93      6.22 o 
  -7   1   3       15.07       17.87      3.05 o 
  -6   1   3      615.24      631.50     11.28 o 
  -5   1   3     1495.95     1438.24     15.72 o 
  -4   1   3     1905.46     1931.15     19.14 o 
  -3   1   3     8139.13     8183.72     68.65 o 
  -2   1   3     2526.28     2503.94     22.84 o 
  -1   1   3       69.81       55.10      3.12 o 
   0   1   3     1510.11     1511.97     19.10 o 
   1   1   3     5027.57     5182.87     39.74 o 
   2   1   3      209.96      183.53      7.57 o 
   3   1   3     7634.12     8196.30     61.86 o 
   4   1   3      356.83      366.47      6.19 o 
   5   1   3        0.40       -0.86      1.56 o 
   6   1   3      414.21      414.84      7.64 o 
   7   1   3       28.85       15.90      8.63 o 
   8   1   3       19.82       22.92      6.50 o 
   9   1   3       55.88       49.70     11.70 o 
  10   1   3        0.10       -0.39      6.25 o 
 -12   2   3       37.58       54.62     13.71 o 
 -11   2   3      180.68      176.00     12.11 o 
 -10   2   3      900.89      927.45     23.83 o 
  -9   2   3      187.02      174.97     11.35 o 
  -8   2   3      264.99      245.96      8.62 o 
  -7   2   3       16.65       16.17      3.02 o 
  -6   2   3      538.26      557.20      8.90 o 
  -5   2   3     1627.40     1827.18     18.98 o 
  -4   2   3      524.45      492.94      7.35 o 
  -3   2   3      869.83      885.74     12.03 o 
  -2   2   3      271.80      254.43      5.91 o 
  -1   2   3     1141.84     1188.67     14.30 o 
   0   2   3     1823.86     1753.33     19.77 o 
   1   2   3     1336.60     1330.99     13.69 o 
   2   2   3      290.19      355.76      5.97 o 
   3   2   3       30.37       21.52      1.97 o 
   4   2   3       33.75       29.27      2.20 o 
   5   2   3      236.66      231.08      5.48 o 
   6   2   3       62.38       65.58      4.94 o 
   7   2   3       40.16       47.07      5.18 o 
   8   2   3        0.00        3.80      6.27 o 
   9   2   3        3.14       10.83      6.18 o 
  10   2   3        9.87       11.15      7.09 o 
 -12   3   3        4.06       -8.66      8.87 o 
 -11   3   3        2.19        5.41      6.42 o 
 -10   3   3      875.70      878.28     23.07 o 
  -9   3   3       24.17       12.98      9.58 o 
  -8   3   3      130.53      126.82     11.94 o 
  -7   3   3     1219.19     1215.40     18.72 o 
  -6   3   3     1457.57     1436.99     23.75 o 
  -5   3   3     3095.78     3341.92     31.24 o 
  -4   3   3      307.64      237.22      4.99 o 
  -3   3   3     1414.95     1351.16     14.15 o 
  -2   3   3      833.45      851.98      9.87 o 
  -1   3   3    10259.23     9721.36    100.82 o 
   0   3   3    16031.05    14604.63    136.57 o 
   1   3   3      838.30      816.24      9.50 o 
   2   3   3      664.59      829.60      9.23 o 
   3   3   3      452.92      422.12      5.77 o 
   4   3   3      154.80      166.90      4.10 o 
   5   3   3      125.92      154.25      4.95 o 
   6   3   3       56.97       47.18      5.82 o 
   7   3   3       41.19       30.39      4.88 o 
   8   3   3      256.31      247.98     12.45 o 
   9   3   3       31.74       26.96      7.02 o 
  10   3   3       18.35       28.94      7.61 o 
 -12   4   3      117.51      111.07     11.28 o 
 -11   4   3        8.58       -1.44      5.51 o 
 -10   4   3      164.16      140.46     10.27 o 
  -9   4   3      188.68      207.37      8.98 o 
  -8   4   3      104.67      107.48      6.40 o 
  -7   4   3       88.19       91.54      5.76 o 
  -6   4   3        7.37        3.55      2.97 o 
  -5   4   3      164.36      177.90      4.77 o 
  -4   4   3       98.97      147.58      4.27 o 
  -3   4   3     1456.74     1499.99     33.51 o 
  -2   4   3     7140.69     7353.15     69.45 o 
  -1   4   3     1894.86     1778.50     19.96 o 
   0   4   3     1481.67     1462.94     17.28 o 
   1   4   3      978.28      961.74     12.28 o 
   2   4   3     4682.80     5028.29     43.91 o 
   3   4   3      192.42      194.41      4.63 o 
   4   4   3      382.19      413.26      7.08 o 
   5   4   3        0.34       -0.16      2.64 o 
   6   4   3       70.18       77.56      5.15 o 
   7   4   3       47.31       36.02      5.04 o 
   8   4   3      212.74      200.88     14.07 o 
   9   4   3        4.93       10.42      6.86 o 
  10   4   3        0.04        5.89      6.35 o 
 -12   5   3        3.39        2.89      6.60 o 
 -11   5   3      137.50      114.34     10.27 o 
 -10   5   3        0.09       -0.09      6.74 o 
  -9   5   3      115.61      109.32      6.94 o 
  -8   5   3      254.92      244.03      9.18 o 
  -7   5   3       20.41       10.86      3.84 o 
  -6   5   3     1132.02     1173.32     17.91 o 
  -5   5   3     1690.30     1598.89     17.24 o 
  -4   5   3      260.89      280.37      6.59 o 
  -3   5   3      573.13      653.61      7.51 o 
  -2   5   3      588.91      493.08      7.16 o 
  -1   5   3     1096.69     1076.98     13.62 o 
   0   5   3      969.32      894.55     12.18 o 
   1   5   3     1356.16     1326.47     15.99 o 
   2   5   3      277.92      364.22      6.30 o 
   3   5   3      947.92      938.37     10.75 o 
   4   5   3      422.74      396.86      7.05 o 
   5   5   3      140.15      124.10      5.28 o 
   6   5   3        2.97        0.17      3.03 o 
   7   5   3       12.45       17.58      3.77 o 
   8   5   3        2.07        2.31      5.39 o 
   9   5   3       33.30       34.67     13.24 o 
  10   5   3       34.38       36.76      8.36 o 
 -12   6   3       64.22       84.15     10.03 o 
 -11   6   3       12.57        8.40      6.18 o 
 -10   6   3      171.79      173.90     20.81 o 
  -9   6   3       64.86       84.26      6.41 o 
  -8   6   3      176.39      186.46      8.28 o 
  -7   6   3      675.48      677.22     23.30 o 
  -6   6   3       88.28       93.37      5.25 o 
  -5   6   3      317.97      370.92      6.65 o 
  -4   6   3     2276.27     2686.13     41.63 o 
  -3   6   3     6503.64     6671.68     51.87 o 
  -2   6   3     1824.64     1941.29     16.91 o 
  -1   6   3      384.54      422.39      7.49 o 
   0   6   3      390.50      442.80      7.99 o 
   1   6   3        6.03        7.53      1.64 o 
   2   6   3      432.60      420.91      6.89 o 
   3   6   3       22.29       23.30      2.52 o 
   4   6   3      109.05       97.74      3.84 o 
   5   6   3       74.40       75.12      4.62 o 
   6   6   3      467.27      516.54     10.59 o 
   7   6   3       18.74       16.16      3.74 o 
   8   6   3        4.59       -4.21      4.21 o 
   9   6   3       34.63       36.52      7.52 o 
  10   6   3       41.17       59.88      9.32 o 
 -12   7   3        4.85       13.50     15.13 o 
 -11   7   3      101.32      106.51     12.53 o 
 -10   7   3        0.12        0.73      6.68 o 
  -9   7   3       56.84       45.55      5.74 o 
  -8   7   3      126.42      118.17     10.04 o 
  -7   7   3      850.07      851.03     19.56 o 
  -6   7   3       30.57       21.63      4.08 o 
  -5   7   3        0.08        0.54      2.09 o 
  -4   7   3     4493.42     4687.59     41.46 o 
  -3   7   3     9077.38     9507.05     71.31 o 
  -2   7   3       11.95       16.38      2.04 o 
  -1   7   3     4426.70     4306.16     43.85 o 
   0   7   3       35.35       29.53      2.68 o 
   1   7   3      108.29      127.68      3.81 o 
   2   7   3      611.31      630.03     13.31 o 
   3   7   3     1245.95     1287.60     14.99 o 
   4   7   3       98.15       85.78      4.51 o 
   5   7   3      165.76      176.18     10.27 o 
   6   7   3        1.47        6.64      4.53 o 
   7   7   3        1.43        0.29      3.27 o 
   8   7   3       34.50       33.67      4.75 o 
   9   7   3        0.01        0.43      6.27 o 
  10   7   3       25.37       22.37      7.84 o 
 -12   8   3       32.28       32.32      8.69 o 
 -11   8   3        4.19        2.60      6.19 o 
 -10   8   3       12.80       15.02      5.12 o 
  -9   8   3        4.28       -1.53      6.05 o 
  -8   8   3       24.87       13.85      4.44 o 
  -7   8   3      361.04      377.34     10.66 o 
  -6   8   3        0.84        3.66      4.65 o 
  -5   8   3      462.58      469.24     10.50 o 
  -4   8   3      250.08      248.69      4.79 o 
  -3   8   3     3854.96     3973.86     32.31 o 
  -2   8   3       39.59       41.70      2.72 o 
  -1   8   3       40.01       41.53      3.53 o 
   0   8   3       89.71       87.40      3.31 o 
   1   8   3     1006.14      938.26     11.41 o 
   2   8   3      180.67      200.73      5.12 o 
   3   8   3       53.84       55.19      4.85 o 
   4   8   3      271.29      269.81      8.36 o 
   5   8   3       98.59       74.38      4.85 o 
   6   8   3       42.14       43.59      4.46 o 
   7   8   3       33.05       32.08      4.39 o 
   8   8   3        9.66       16.69      4.64 o 
   9   8   3       12.28        9.55      6.83 o 
  10   8   3        5.23       -1.06      6.86 o 
 -12   9   3       13.38       29.50      8.69 o 
 -11   9   3        1.11        0.92     10.76 o 
 -10   9   3      109.44       96.07      7.46 o 
  -9   9   3        0.36        3.73      4.31 o 
  -8   9   3       14.20       13.14      4.41 o 
  -7   9   3      419.72      346.52     10.61 o 
  -6   9   3      570.65      577.83     15.31 o 
  -5   9   3     1153.62     1172.16     18.44 o 
  -4   9   3     3140.80     3181.32     26.90 o 
  -3   9   3     4225.68     4256.91     38.72 o 
  -2   9   3      468.66      555.85      8.57 o 
  -1   9   3      948.05      943.91     13.59 o 
   0   9   3        1.21        1.41      1.85 o 
   1   9   3     2066.28     2144.72     21.62 o 
   2   9   3      977.25      947.72     12.02 o 
   3   9   3      381.00      371.95      7.29 o 
   4   9   3       55.70       57.69      4.84 o 
   5   9   3      497.30      477.13     11.63 o 
   6   9   3       81.06       78.58      5.36 o 
   7   9   3       49.61       46.45      5.05 o 
   8   9   3        2.38       -0.04      5.05 o 
   9   9   3       11.04       11.08      5.64 o 
  10   9   3       21.58       13.48     10.64 o 
 -11  10   3       38.29       42.46      6.94 o 
 -10  10   3       47.83       50.49      7.72 o 
  -9  10   3        0.15        4.90      4.87 o 
  -8  10   3        1.24       -3.11      4.08 o 
  -7  10   3       58.96       48.17      6.95 o 
  -6  10   3      106.49       94.96      6.17 o 
  -5  10   3       57.45       58.12      4.99 o 
  -4  10   3      346.30      387.19      6.40 o 
  -3  10   3     1247.93     1357.49     15.68 o 
  -2  10   3       86.52       86.22      3.77 o 
  -1  10   3      116.24      117.30      4.84 o 
   0  10   3      534.28      547.35      8.41 o 
   1  10   3     1404.37     1497.89     16.64 o 
   2  10   3      805.22      782.16     10.91 o 
   3  10   3       14.16       13.65      3.55 o 
   4  10   3      316.91      325.04      9.34 o 
   5  10   3      104.71       97.48      6.16 o 
   6  10   3        1.61        4.13      3.81 o 
   7  10   3       10.30        7.42      3.94 o 
   8  10   3       25.77       29.48      4.93 o 
   9  10   3       34.39       24.07      7.93 o 
 -11  11   3       12.06       13.61      6.17 o 
 -10  11   3       10.79        7.22      5.37 o 
  -9  11   3       22.99       19.24      5.26 o 
  -8  11   3      360.09      314.77     12.08 o 
  -7  11   3        1.44        3.97      3.89 o 
  -6  11   3      316.96      327.07     10.35 o 
  -5  11   3      369.04      361.67     13.27 o 
  -4  11   3       22.19       31.37      6.19 o 
  -3  11   3      514.54      517.09      8.63 o 
  -2  11   3      898.77      920.23     12.55 o 
  -1  11   3      306.41      325.91      7.90 o 
   0  11   3        4.91        1.16      2.43 o 
   1  11   3     1895.54     1946.54     20.78 o 
   2  11   3      923.30      995.62     13.05 o 
   3  11   3      166.98      153.01      8.98 o 
   4  11   3      249.27      251.30      8.52 o 
   5  11   3       14.44       15.99      4.31 o 
   6  11   3      554.45      565.84     14.60 o 
   7  11   3      299.27      308.40     20.22 o 
   8  11   3       28.91       33.82      7.27 o 
   9  11   3       36.05       28.27      7.50 o 
 -11  12   3        0.44        0.49      5.56 o 
 -10  12   3       54.14       59.58      7.12 o 
  -9  12   3        0.24        2.90      4.47 o 
  -8  12   3        1.17        7.56      4.67 o 
  -7  12   3       92.40       79.11      7.72 o 
  -6  12   3      161.01      160.81      7.93 o 
  -5  12   3        6.56       -2.48      4.94 o 
  -4  12   3      677.09      692.26     27.67 o 
  -3  12   3      478.86      495.88      8.86 o 
  -2  12   3      163.41      164.29      5.58 o 
  -1  12   3        1.60        1.16      2.78 o 
   0  12   3      115.96      127.04      6.12 o 
   1  12   3      623.91      676.70     10.38 o 
   2  12   3       38.31       51.13      3.59 o 
   3  12   3      318.70      308.71      9.01 o 
   4  12   3      562.50      561.28     12.72 o 
   5  12   3      248.12      264.28     11.98 o 
   6  12   3        3.24       15.01      5.32 o 
   7  12   3      107.21      112.68      9.63 o 
   8  12   3      110.12      141.22     10.67 o 
   9  12   3       95.45       88.15      9.97 o 
 -11  13   3       68.50       61.77      7.85 o 
 -10  13   3       57.68       73.58      7.55 o 
  -9  13   3       21.34       19.55      5.32 o 
  -8  13   3       46.70       34.10      5.77 o 
  -7  13   3       43.18       60.28      6.12 o 
  -6  13   3        8.57       11.73      6.86 o 
  -5  13   3      214.51      226.54     13.12 o 
  -4  13   3      680.34      655.69     18.02 o 
  -3  13   3       36.00       38.12      3.44 o 
  -2  13   3       21.70       21.17      3.20 o 
  -1  13   3     1529.21     1412.75     16.84 o 
   0  13   3      446.70      493.60     10.35 o 
   1  13   3       15.20       14.53      4.26 o 
   2  13   3      299.78      292.82     11.44 o 
   3  13   3       52.99       58.97      7.10 o 
   4  13   3       45.15       47.74      6.68 o 
   5  13   3      152.09      147.76      9.53 o 
   6  13   3       11.17       14.19      5.99 o 
   7  13   3        1.21        2.54      5.57 o 
   8  13   3       27.06       30.86      7.44 o 
   9  13   3       27.75       17.73      9.46 o 
 -10  14   3        1.67        2.56      5.44 o 
  -9  14   3       23.85       13.04      5.08 o 
  -8  14   3       74.93       67.12      6.57 o 
  -7  14   3      139.79      121.08      9.75 o 
  -6  14   3      486.72      437.98     15.96 o 
  -5  14   3       82.87       83.95     13.12 o 
  -4  14   3      103.73       80.50      8.24 o 
  -3  14   3        7.45       11.38      3.50 o 
  -2  14   3       90.91      106.62      5.39 o 
  -1  14   3       41.16       39.40      3.71 o 
   0  14   3       19.09       21.41      4.51 o 
   1  14   3      484.22      458.98     11.10 o 
   2  14   3       42.16       65.67     13.01 o 
   3  14   3       14.35       16.22      5.22 o 
   4  14   3       25.16       25.86     12.06 o 
   5  14   3      275.89      321.78     13.87 o 
   6  14   3        0.20       -2.35      4.86 o 
   7  14   3        2.03       14.72      6.74 o 
   8  14   3        8.33       15.12      6.87 o 
   9  14   3        1.93        1.18      8.51 o 
 -10  15   3       42.13       34.21      6.87 o 
  -9  15   3       30.06       18.51      8.63 o 
  -8  15   3       86.95       91.89      9.20 o 
  -7  15   3        0.40        5.44      8.63 o 
  -6  15   3      204.64      230.78     12.35 o 
  -5  15   3        1.82       -3.49      5.17 o 
  -4  15   3       58.97       59.96      7.55 o 
  -3  15   3      168.72      169.13     10.76 o 
  -2  15   3      600.38      615.69     11.09 o 
  -1  15   3      523.39      545.53     10.57 o 
   0  15   3       59.88       57.10      5.84 o 
   1  15   3       31.06       25.18      4.05 o 
   2  15   3        6.22        4.15      4.49 o 
   3  15   3      497.16      458.79     12.32 o 
   4  15   3      342.54      349.72     13.77 o 
   5  15   3       64.41       57.02      7.85 o 
   6  15   3        0.48        0.37      5.40 o 
   7  15   3        5.57        3.30      6.12 o 
   8  15   3        5.23       -1.37      8.04 o 
 -10  16   3       15.03       18.21     11.35 o 
  -9  16   3       26.90       14.77      7.44 o 
  -8  16   3       20.68       23.34      7.26 o 
  -7  16   3      164.17      152.14     11.10 o 
  -6  16   3        0.64        9.43      8.63 o 
  -5  16   3       13.77       18.13      6.65 o 
  -4  16   3       76.66       92.01     12.53 o 
  -3  16   3        3.88       -0.76      5.28 o 
  -2  16   3       11.76       10.13      4.64 o 
  -1  16   3       14.06       16.46      3.51 o 
   0  16   3        2.86        5.87      2.63 o 
   1  16   3       32.15       27.97      5.39 o 
   2  16   3        0.82       -2.13      4.18 o 
   3  16   3       38.37       31.71      6.33 o 
   4  16   3       14.85       17.11      5.85 o 
   5  16   3      185.29      201.85     11.82 o 
   6  16   3        8.06        4.83      6.08 o 
   7  16   3       24.83       16.18      7.03 o 
   8  16   3        1.52        5.91      9.22 o 
  -9  17   3       14.53       12.31      6.97 o 
  -8  17   3      101.12       94.46      9.83 o 
  -7  17   3        0.01        0.78      6.42 o 
  -6  17   3       15.59        5.02      5.86 o 
  -5  17   3      294.10      265.18     13.27 o 
  -4  17   3      213.18      200.41     11.70 o 
  -3  17   3       12.60        8.91      5.99 o 
  -2  17   3       71.58       75.42      5.79 o 
  -1  17   3     1600.65     1584.44     21.52 o 
   0  17   3       33.14       27.16      5.32 o 
   1  17   3       47.80       42.81      6.18 o 
   2  17   3      174.53      158.40      9.75 o 
   3  17   3       41.14       36.60      6.29 o 
   4  17   3       31.72       37.96      9.81 o 
   5  17   3      134.81      162.95     11.31 o 
   6  17   3        9.38       28.99      7.31 o 
   7  17   3       20.83       11.17      6.64 o 
  -9  18   3       28.95       32.63     11.82 o 
  -8  18   3       32.38       43.90     12.77 o 
  -7  18   3       24.58       17.26      9.93 o 
  -6  18   3        9.68       19.31      7.10 o 
  -5  18   3        5.68       -1.97      9.34 o 
  -4  18   3        6.36        6.31      6.13 o 
  -3  18   3      123.22      134.01     10.06 o 
  -2  18   3       37.44       31.21      4.89 o 
  -1  18   3       17.44       19.96      3.86 o 
   0  18   3      201.50      186.48      9.85 o 
   1  18   3        6.57        5.25      4.43 o 
   2  18   3       92.97       97.77      8.87 o 
   3  18   3       27.17       30.10      6.46 o 
   4  18   3       66.21       76.99      8.62 o 
   5  18   3       74.43       78.35      8.99 o 
   6  18   3       68.80       83.97      9.59 o 
   7  18   3        5.28       11.59      9.22 o 
  -8  19   3        6.72        1.18     11.59 o 
  -7  19   3       17.88       22.40     22.34 o 
  -6  19   3       35.56       37.34      8.16 o 
  -5  19   3        5.42        1.97      6.33 o 
  -4  19   3      356.08      337.66     15.38 o 
  -3  19   3       94.54      100.62     11.35 o 
  -2  19   3       21.79       21.29      6.51 o 
  -1  19   3      172.50      173.78      8.91 o 
   0  19   3      117.34      115.12      8.31 o 
   1  19   3       60.39       54.78     10.76 o 
   2  19   3       41.73       44.24      6.83 o 
   3  19   3       11.41       12.88      9.10 o 
   4  19   3        0.77        1.59     10.05 o 
   5  19   3       14.87        7.33      6.24 o 
   6  19   3        8.25       15.09      7.16 o 
   7  19   3        3.59       -0.24      8.51 o 
  -8  20   3        0.03        4.97     11.35 o 
  -7  20   3       47.95       41.78      8.93 o 
  -6  20   3      168.62      184.08     27.78 o 
  -5  20   3       28.94       33.77      8.63 o 
  -4  20   3       29.16       45.43      9.58 o 
  -3  20   3       17.73       10.70      6.56 o 
  -2  20   3      234.22      196.93     15.25 o 
  -1  20   3      126.89      136.29      7.80 o 
   0  20   3        0.43        0.35      4.05 o 
   1  20   3        1.72        1.35      4.64 o 
   2  20   3      252.85      276.76     20.10 o 
   3  20   3       32.27       42.48     12.65 o 
   4  20   3      158.69      202.27     22.46 o 
   5  20   3        5.45       11.99      7.92 o 
   6  20   3       14.73       36.18     10.88 o 
  -7  21   3        0.66       -9.22     10.88 o 
  -6  21   3       55.90       58.00     15.01 o 
  -5  21   3       96.81      111.70     10.97 o 
  -4  21   3       36.80       26.93      7.60 o 
  -3  21   3       25.12       49.04      8.17 o 
  -2  21   3       20.20       26.66      7.33 o 
  -1  21   3        7.21        6.56      6.50 o 
   0  21   3       28.20       32.51      5.59 o 
   1  21   3       10.13        5.07      5.42 o 
   2  21   3       28.06       20.77      6.46 o 
   3  21   3       15.91       -3.09      6.50 o 
   4  21   3        0.44       -1.60      6.06 o 
   5  21   3       63.94       68.57     13.01 o 
  -7  22   3        1.89       -9.46     11.11 o 
  -6  22   3        8.03        3.65      7.65 o 
  -5  22   3        7.47       14.16     10.88 o 
  -4  22   3       19.84       15.96     10.40 o 
  -3  22   3        8.49       16.89     12.06 o 
  -2  22   3        3.66       -5.64      5.64 o 
  -1  22   3        2.24       -3.07      9.93 o 
   0  22   3       11.29       12.44      6.47 o 
   1  22   3       17.29       16.75      6.27 o 
   2  22   3       74.83       88.35      9.11 o 
   3  22   3       23.07       28.75      7.69 o 
   4  22   3        0.04       -2.50      6.12 o 
   5  22   3        5.92        6.86      8.99 o 
  -6  23   3       10.29        3.55     12.30 o 
  -5  23   3       18.45       27.63      8.74 o 
  -4  23   3       20.99       35.60      8.51 o 
  -3  23   3       11.17        8.32      6.99 o 
  -2  23   3       10.30       -7.57     10.88 o 
  -1  23   3       15.26       19.86     11.59 o 
   0  23   3       23.12       17.43      7.04 o 
   1  23   3        2.77       -2.64      5.72 o 
   2  23   3       15.93        6.82      7.92 o 
   3  23   3      105.55      101.52     13.01 o 
   4  23   3        1.29       11.11      9.22 o 
  -5  24   3        3.95       22.23     13.71 o 
  -4  24   3        5.33        9.15      7.84 o 
  -3  24   3       34.16       34.98      8.97 o 
  -2  24   3        0.04        1.66     11.35 o 
  -1  24   3        0.72       -2.13     11.59 o 
   0  24   3        4.23        5.66      6.73 o 
   1  24   3       11.00       17.14      7.39 o 
   2  24   3        6.90        5.10      6.66 o 
   3  24   3        1.06        3.55      8.75 o 
  -3  25   3       49.83       34.52     15.13 o 
  -2  25   3        9.46       11.82     13.24 o 
  -1  25   3       34.23       28.85     14.66 o 
   0  25   3        4.23       10.64     12.77 o 
   1  25   3       42.14       59.57      9.54 o 
   2  25   3        3.92       -3.78      7.09 o 
 -12   0   4       38.74       56.28     13.01 o 
 -11   0   4        8.99       17.26      9.22 o 
 -10   0   4       10.44       15.84      9.22 o 
  -9   0   4        9.26        8.75      7.80 o 
  -8   0   4      104.60       99.46     10.52 o 
  -7   0   4        3.59       26.13     18.56 o 
  -6   0   4      114.17      135.45      7.44 o 
  -5   0   4     3276.70     3254.98     43.54 o 
  -4   0   4     2272.88     2380.41     32.68 o 
  -3   0   4      192.71      218.48      9.69 o 
  -2   0   4     4871.46     4692.83    128.63 o 
  -1   0   4        0.19       -1.42      4.02 o 
   0   0   4       48.44       33.86      3.50 o 
   1   0   4      904.14     1004.33     17.06 o 
   2   0   4     5772.81     6108.93     61.22 o 
   3   0   4      170.21      176.60      5.90 o 
   4   0   4      123.74      139.23      7.69 o 
   5   0   4      114.75      132.35      6.93 o 
   6   0   4       35.68       24.72      5.34 o 
   7   0   4      106.40       64.79     10.64 o 
   8   0   4       17.00       25.06      8.75 o 
   9   0   4       16.91        4.02      8.75 o 
  10   0   4       25.47       10.64     10.64 o 
 -12   1   4        2.02        3.63      9.81 o 
 -11   1   4       27.24       42.21      7.76 o 
 -10   1   4      474.48      454.07     16.30 o 
  -9   1   4        6.03        8.18      8.39 o 
  -8   1   4      880.11      838.92     15.31 o 
  -7   1   4      314.99      343.36      7.62 o 
  -6   1   4     3720.40     3704.65     35.14 o 
  -5   1   4      318.88      330.78      6.49 o 
  -4   1   4      385.37      396.69      6.73 o 
  -3   1   4     3303.62     3261.96     29.85 o 
  -2   1   4     1115.57     1157.64     14.62 o 
  -1   1   4        2.11        2.46      1.97 o 
   0   1   4      281.38      287.53      6.85 o 
   1   1   4     3957.12     4181.31     33.24 o 
   2   1   4      381.55      382.82      5.58 o 
   3   1   4     2211.63     2222.58     20.50 o 
   4   1   4      348.50      328.02      6.24 o 
   5   1   4        5.36       11.33      2.15 o 
   6   1   4       12.70        7.51      2.67 o 
   7   1   4      215.17      238.39     11.12 o 
   8   1   4        0.12       -4.93      4.93 o 
   9   1   4        9.19        3.55      6.02 o 
  10   1   4       19.00       27.07      7.91 o 
 -12   2   4        8.83       10.14      6.66 o 
 -11   2   4        0.73       -5.35      5.35 o 
 -10   2   4        4.61        7.74      7.09 o 
  -9   2   4       31.69       28.61      6.10 o 
  -8   2   4      203.85      210.79      8.00 o 
  -7   2   4      267.47      258.15      6.79 o 
  -6   2   4      289.84      304.42      6.77 o 
  -5   2   4     3839.62     4181.92     38.25 o 
  -4   2   4      822.17      847.88     12.45 o 
  -3   2   4       14.01       12.82      2.01 o 
  -2   2   4      377.45      346.70      7.41 o 
  -1   2   4      686.62      701.23     10.69 o 
   0   2   4      553.42      524.06      9.15 o 
   1   2   4      460.38      395.14      7.71 o 
   2   2   4      361.99      420.06      5.79 o 
   3   2   4      262.34      279.28      8.84 o 
   4   2   4      451.01      418.38      6.55 o 
   5   2   4        7.90        4.48      2.33 o 
   6   2   4        6.46        2.61      2.70 o 
   7   2   4       29.98       38.50      8.39 o 
   8   2   4       59.05       46.70      7.19 o 
   9   2   4       11.58       16.72      6.83 o 
  10   2   4        4.05       -3.26      6.35 o 
 -12   3   4        5.65        7.81      7.10 o 
 -11   3   4        0.32        3.74      6.18 o 
 -10   3   4       16.75       14.58     11.59 o 
  -9   3   4       10.11       11.64      4.28 o 
  -8   3   4      250.46      230.74      9.26 o 
  -7   3   4       61.00       63.39      6.30 o 
  -6   3   4      256.71      290.69      6.55 o 
  -5   3   4     1658.57     1735.58     18.57 o 
  -4   3   4       63.38       54.35      5.98 o 
  -3   3   4     1123.19     1226.09     13.55 o 
  -2   3   4     1022.12     1039.73     12.11 o 
  -1   3   4      103.86       90.30      4.04 o 
   0   3   4      650.66      646.65     14.37 o 
   1   3   4       52.06       76.04      3.09 o 
   2   3   4      270.11      277.93      6.67 o 
   3   3   4       15.43       13.86      1.95 o 
   4   3   4      214.46      217.63      5.41 o 
   5   3   4        2.38       -0.85      2.47 o 
   6   3   4      113.97       94.19      5.09 o 
   7   3   4       17.68       13.39      4.49 o 
   8   3   4        9.14        9.29      5.93 o 
   9   3   4        2.53       -3.78      7.80 o 
  10   3   4        0.01        3.65      7.09 o 
 -12   4   4       26.48       24.24     15.37 o 
 -11   4   4       51.61       59.36     13.71 o 
 -10   4   4        0.73        2.14      6.38 o 
  -9   4   4      116.76      126.07      7.13 o 
  -8   4   4      120.85      119.26      6.66 o 
  -7   4   4      588.41      570.26     12.09 o 
  -6   4   4       30.22       33.26      3.10 o 
  -5   4   4     1161.99     1097.00     13.39 o 
  -4   4   4      727.71      749.39     10.09 o 
  -3   4   4     2215.61     2461.33     23.81 o 
  -2   4   4        0.35        1.57      2.76 o 
  -1   4   4     1467.29     1481.05     18.21 o 
   0   4   4     1034.03     1081.80     14.58 o 
   1   4   4        9.31       11.06      3.24 o 
   2   4   4     3406.29     3585.17     76.79 o 
   3   4   4       19.49        9.19      2.17 o 
   4   4   4      131.35      120.85      4.53 o 
   5   4   4      203.23      201.38      7.68 o 
   6   4   4      128.68      106.48      5.43 o 
   7   4   4      454.20      432.97     13.26 o 
   8   4   4       29.46       35.55      7.02 o 
   9   4   4       40.91       34.89      7.52 o 
  10   4   4        0.68       -0.99      6.51 o 
 -12   5   4       12.98        7.23      7.27 o 
 -11   5   4      106.77      114.74     10.27 o 
 -10   5   4       40.11       33.07      6.93 o 
  -9   5   4       18.37       22.64      4.77 o 
  -8   5   4       69.46       57.90      5.49 o 
  -7   5   4       60.89       58.94      5.13 o 
  -6   5   4        3.65        1.45      2.50 o 
  -5   5   4      206.29      228.95      6.75 o 
  -4   5   4      703.12      677.47      9.58 o 
  -3   5   4     1332.58     1576.08     14.72 o 
  -2   5   4      549.62      610.23     14.10 o 
  -1   5   4       11.26       13.98      2.33 o 
   0   5   4     1221.54     1254.45     23.62 o 
   1   5   4      898.84     1002.94     11.66 o 
   2   5   4      410.52      486.74      8.05 o 
   3   5   4      123.33      117.17      4.62 o 
   4   5   4        2.75        3.51      2.56 o 
   5   5   4        3.42        2.18      3.07 o 
   6   5   4      169.86      158.39      6.48 o 
   7   5   4       41.35       34.78      4.89 o 
   8   5   4       31.98       28.37     11.35 o 
   9   5   4       19.79       35.98      7.69 o 
  10   5   4        5.57        0.04      6.77 o 
 -12   6   4       26.31       13.79      7.85 o 
 -11   6   4       97.71      112.63     10.11 o 
 -10   6   4      179.76      168.03     10.79 o 
  -9   6   4     1188.37     1109.71     19.76 o 
  -8   6   4      153.76      160.50      9.21 o 
  -7   6   4      153.68      140.89      6.92 o 
  -6   6   4      182.14      174.77     13.33 o 
  -5   6   4      605.59      564.57     12.30 o 
  -4   6   4      240.41      269.34      6.03 o 
  -3   6   4      988.32      991.78     10.54 o 
  -2   6   4      212.94      209.05      5.87 o 
  -1   6   4      237.73      240.46      6.06 o 
   0   6   4     3456.70     3608.97     38.48 o 
   1   6   4      367.36      388.36      7.24 o 
   2   6   4      266.54      239.83      5.50 o 
   3   6   4      658.62      661.90     10.08 o 
   4   6   4      193.65      199.06      7.30 o 
   5   6   4       47.64       45.52      4.18 o 
   6   6   4        2.45        3.55      3.34 o 
   7   6   4      139.61      145.77      6.69 o 
   8   6   4       24.62       26.13      5.58 o 
   9   6   4       50.34       69.35      9.06 o 
  10   6   4        3.74        9.46      7.19 o 
 -12   7   4       39.54       38.88     17.73 o 
 -11   7   4       83.08       93.93      9.60 o 
 -10   7   4       24.48       19.36      5.18 o 
  -9   7   4       31.93       31.72      5.34 o 
  -8   7   4      136.50      122.66      7.03 o 
  -7   7   4      114.18      112.06      7.53 o 
  -6   7   4      201.31      196.92     10.60 o 
  -5   7   4      477.35      517.08      9.52 o 
  -4   7   4     1325.92     1318.91     13.36 o 
  -3   7   4      273.90      273.47      5.07 o 
  -2   7   4      570.27      636.06      9.38 o 
  -1   7   4     1070.40     1185.30     16.00 o 
   0   7   4     3343.84     3466.51     37.34 o 
   1   7   4     1133.37     1272.94     16.37 o 
   2   7   4      393.05      425.99      7.51 o 
   3   7   4      273.20      267.52      6.45 o 
   4   7   4        7.06        6.56      3.25 o 
   5   7   4        3.49        4.63      3.20 o 
   6   7   4       33.66       35.95      4.27 o 
   7   7   4        2.71       -0.24      3.52 o 
   8   7   4       10.98        6.83      5.08 o 
   9   7   4       30.20       36.41     11.82 o 
 -12   8   4       79.36      105.26     17.26 o 
 -11   8   4       17.73       16.38      7.09 o 
 -10   8   4       11.66       22.48      5.52 o 
  -9   8   4        0.40        5.97      4.28 o 
  -8   8   4      227.72      205.57      8.71 o 
  -7   8   4      549.67      519.30     16.62 o 
  -6   8   4        2.57       10.48      3.80 o 
  -5   8   4      174.93      168.17      6.45 o 
  -4   8   4      119.67       92.64      3.56 o 
  -3   8   4     1504.57     1658.49     15.93 o 
  -2   8   4        0.01        0.05      1.97 o 
  -1   8   4     2526.24     2457.14     28.15 o 
   0   8   4      144.44      104.59      4.80 o 
   1   8   4     1487.60     1575.66     36.14 o 
   2   8   4      603.15      616.23      9.37 o 
   3   8   4       56.64       59.29      3.73 o 
   4   8   4       26.21       24.69      4.71 o 
   5   8   4        6.19       -3.46      3.46 o 
   6   8   4        2.62       -3.25      3.25 o 
   7   8   4       19.94       10.58      4.32 o 
   8   8   4        4.02       -2.20      4.35 o 
   9   8   4       59.39       79.69     14.66 o 
 -12   9   4       61.71       59.69      9.27 o 
 -11   9   4       35.28       39.78     24.00 o 
 -10   9   4       60.26       64.21      6.72 o 
  -9   9   4        0.01       -0.30      4.18 o 
  -8   9   4      191.26      152.76     12.20 o 
  -7   9   4       29.43       31.56      4.71 o 
  -6   9   4      157.76      130.77     21.29 o 
  -5   9   4     1219.06     1192.17     18.62 o 
  -4   9   4     2275.46     2211.69     20.37 o 
  -3   9   4       18.37       23.49      3.17 o 
  -2   9   4      286.32      241.97      5.99 o 
  -1   9   4      754.03      806.65     12.81 o 
   0   9   4       46.16       45.91      5.42 o 
   1   9   4      115.15       96.02      3.78 o 
   2   9   4      295.73      314.85      6.79 o 
   3   9   4       69.88       73.28      4.82 o 
   4   9   4        0.34        0.34      3.33 o 
   5   9   4        5.15        3.17      3.74 o 
   6   9   4       42.48       55.65      7.10 o 
   7   9   4       10.19       12.15      5.79 o 
   8   9   4        1.10        0.16      4.61 o 
   9   9   4        3.79       12.30     10.40 o 
 -12  10   4       35.16       60.77     13.24 o 
 -11  10   4       18.59       20.55      6.01 o 
 -10  10   4       21.10       23.56      5.63 o 
  -9  10   4        1.15       -1.78      4.22 o 
  -8  10   4        0.32        3.32      4.29 o 
  -7  10   4       65.28       84.20      6.26 o 
  -6  10   4     1202.85     1215.78     25.56 o 
  -5  10   4       30.66       29.17      4.36 o 
  -4  10   4     1988.13     2035.87     19.42 o 
  -3  10   4        4.82        2.32      2.59 o 
  -2  10   4      544.28      555.18      9.43 o 
  -1  10   4      616.11      595.22     11.05 o 
   0  10   4       35.37       32.25      3.48 o 
   1  10   4      122.17      117.09      5.47 o 
   2  10   4       37.35       60.66      4.66 o 
   3  10   4        6.30        9.82      4.37 o 
   4  10   4       65.82       69.92      6.99 o 
   5  10   4     1075.64     1135.41     24.70 o 
   6  10   4      171.73      161.68     14.31 o 
   7  10   4       27.60       31.26      6.76 o 
   8  10   4        3.33        0.70      5.42 o 
   9  10   4        2.45       12.53     11.59 o 
 -11  11   4       14.94       25.32      6.91 o 
 -10  11   4        1.11        2.99     10.38 o 
  -9  11   4        0.36       -4.04      4.04 o 
  -8  11   4        5.14        5.66      4.49 o 
  -7  11   4      171.31      162.90      7.92 o 
  -6  11   4      340.77      321.24     13.09 o 
  -5  11   4      400.37      408.63     12.33 o 
  -4  11   4      246.67      273.24      8.43 o 
  -3  11   4      742.20      735.44     13.14 o 
  -2  11   4      331.30      330.34      7.47 o 
  -1  11   4      877.35      874.89     14.22 o 
   0  11   4      451.89      436.09     12.00 o 
   1  11   4       34.60       36.53      4.02 o 
   2  11   4      152.21      172.67      6.83 o 
   3  11   4       18.63       27.95      5.51 o 
   4  11   4       31.52       26.92      7.45 o 
   5  11   4       69.08       84.23     11.59 o 
   6  11   4        1.65       -0.51      4.86 o 
   7  11   4        6.21        1.82      5.91 o 
   8  11   4       15.25       26.02      7.17 o 
   9  11   4       26.65       30.50     12.77 o 
 -11  12   4        0.48        8.99      5.72 o 
 -10  12   4       17.35       19.79      7.21 o 
  -9  12   4       77.89       79.12      7.14 o 
  -8  12   4        1.23       -3.93      5.05 o 
  -7  12   4      134.31      126.49      7.28 o 
  -6  12   4       90.68       72.93      5.92 o 
  -5  12   4      879.88      937.06     37.95 o 
  -4  12   4      130.04      127.96     11.00 o 
  -3  12   4       18.56       10.24      2.93 o 
  -2  12   4       28.34       34.38      4.91 o 
  -1  12   4      221.42      207.02      7.33 o 
   0  12   4       27.13       29.20      3.88 o 
   1  12   4        0.17       -0.68      3.62 o 
   2  12   4       27.58       22.78      5.17 o 
   3  12   4      140.40      127.06      8.75 o 
   4  12   4      459.27      418.23     14.50 o 
   5  12   4      282.17      301.23     12.82 o 
   6  12   4       98.23      107.74      9.32 o 
   7  12   4        3.39        4.06      5.85 o 
   8  12   4        1.25        6.11     10.40 o 
   9  12   4        3.02       12.30      9.22 o 
 -11  13   4       17.06       17.08      7.31 o 
 -10  13   4        4.82        7.01      5.46 o 
  -9  13   4        9.84        4.69      5.01 o 
  -8  13   4        1.77        5.33      4.54 o 
  -7  13   4      376.38      315.37     10.79 o 
  -6  13   4       78.98       61.34      8.15 o 
  -5  13   4      840.43      865.45     22.07 o 
  -4  13   4      920.10      926.59     22.38 o 
  -3  13   4      298.32      326.59      7.81 o 
  -2  13   4      450.35      415.43      8.88 o 
  -1  13   4      777.25      777.31     13.95 o 
   0  13   4      648.90      631.06     12.39 o 
   1  13   4        8.36        8.49      3.49 o 
   2  13   4       20.51       22.44     11.94 o 
   3  13   4       39.49       46.04      8.16 o 
   4  13   4       66.01       51.61      6.85 o 
   5  13   4       34.83       29.99      6.51 o 
   6  13   4        0.13       -5.11      5.11 o 
   7  13   4        1.40        1.75      5.51 o 
   8  13   4        0.74       -3.54      5.82 o 
 -11  14   4       11.50       13.01     10.64 o 
 -10  14   4        0.96        4.33      5.54 o 
  -9  14   4       83.73       83.26      9.54 o 
  -8  14   4        7.06        9.00      4.75 o 
  -7  14   4        3.47       -6.78      8.75 o 
  -6  14   4        5.71        1.14      7.80 o 
  -5  14   4      758.31      754.56     20.70 o 
  -4  14   4      515.81      491.72     16.49 o 
  -3  14   4      620.33      594.77     10.86 o 
  -2  14   4       28.12       22.79      3.62 o 
  -1  14   4       87.05       92.54      7.99 o 
   0  14   4        0.08       -0.83      2.51 o 
   1  14   4       57.68       60.84      6.09 o 
   2  14   4       60.66       88.88     12.65 o 
   3  14   4       17.83       22.20      5.66 o 
   4  14   4       98.25       96.19     10.05 o 
   5  14   4       13.20       28.58      9.69 o 
   6  14   4       57.39       65.38      8.34 o 
   7  14   4        3.70        6.34      6.34 o 
   8  14   4       86.05      105.70     14.19 o 
 -10  15   4        1.50       -1.47      8.04 o 
  -9  15   4        3.21        4.57      6.56 o 
  -8  15   4        0.09        3.50      6.36 o 
  -7  15   4        3.14        7.18      6.02 o 
  -6  15   4       13.61       13.71      6.50 o 
  -5  15   4      141.04      146.85     10.60 o 
  -4  15   4       22.00       25.59      7.04 o 
  -3  15   4       98.39      101.96      6.20 o 
  -2  15   4     1236.57     1228.90     17.09 o 
  -1  15   4      383.39      464.19     13.03 o 
   0  15   4        0.58        1.85      2.18 o 
   1  15   4       40.40       44.01      9.46 o 
   2  15   4      297.21      315.74     12.60 o 
   3  15   4      461.68      418.19     15.00 o 
   4  15   4       34.28       37.12      6.80 o 
   5  15   4        7.21        2.37      5.72 o 
   6  15   4       63.39       72.18     13.48 o 
   7  15   4      107.83      121.96     11.14 o 
   8  15   4        0.13        2.36      8.51 o 
 -10  16   4        3.78        6.86     11.35 o 
  -9  16   4       28.39       42.83      8.41 o 
  -8  16   4       19.04       12.18      7.37 o 
  -7  16   4       32.32       27.10      8.39 o 
  -6  16   4       10.13        5.10      5.96 o 
  -5  16   4       20.67        7.60      5.94 o 
  -4  16   4       52.80       48.62      7.67 o 
  -3  16   4     1355.07     1321.76     28.16 o 
  -2  16   4      172.19      185.71      7.03 o 
  -1  16   4      233.01      268.66      8.19 o 
   0  16   4        9.80        7.24      5.43 o 
   1  16   4      200.63      193.25     10.03 o 
   2  16   4      392.84      360.30     13.73 o 
   3  16   4      376.58      373.35     14.59 o 
   4  16   4        7.40        4.98      5.22 o 
   5  16   4        8.65       12.31      5.85 o 
   6  16   4        9.26        8.32      6.86 o 
   7  16   4       17.37       28.85      9.69 o 
  -9  17   4        6.74       13.51     10.52 o 
  -8  17   4        0.75        4.62      6.70 o 
  -7  17   4       46.53       39.83     15.72 o 
  -6  17   4      100.28      123.82     18.56 o 
  -5  17   4        8.50        4.68     10.52 o 
  -4  17   4      508.01      509.31     17.71 o 
  -3  17   4      649.08      715.97     34.17 o 
  -2  17   4      689.36      678.25     12.64 o 
  -1  17   4      455.39      486.55     10.83 o 
   0  17   4      418.46      448.53     14.52 o 
   1  17   4      112.98      114.82     13.95 o 
   2  17   4      277.05      287.19     12.75 o 
   3  17   4      332.09      349.26     14.28 o 
   4  17   4        1.70       -0.10      5.22 o 
   5  17   4        0.37        0.20      5.67 o 
   6  17   4       28.85       39.81     10.88 o 
   7  17   4        4.84       -6.15      7.33 o 
  -9  18   4        0.33       -9.46      9.46 o 
  -8  18   4        2.13       -3.15      6.99 o 
  -7  18   4       19.85       21.92      7.73 o 
  -6  18   4        1.08        2.30      6.19 o 
  -5  18   4        0.49       -1.10      5.91 o 
  -4  18   4       16.40       16.20      6.98 o 
  -3  18   4       87.62       95.62      9.48 o 
  -2  18   4      232.05      234.56      9.34 o 
  -1  18   4      116.73      141.11      6.55 o 
   0  18   4       84.98       78.39      7.67 o 
   1  18   4       17.84        5.19      4.71 o 
   2  18   4       14.62       17.90      5.60 o 
   3  18   4       33.34       46.68     12.53 o 
   4  18   4        6.55        7.82      6.02 o 
   5  18   4       20.63       20.41      9.46 o 
   6  18   4        7.46       17.26      9.69 o 
  -9  19   4        4.43       -3.78     11.35 o 
  -8  19   4       13.11       19.15     11.35 o 
  -7  19   4        1.60       -3.05      6.87 o 
  -6  19   4      145.11      136.26     11.82 o 
  -5  19   4      208.62      266.95     14.31 o 
  -4  19   4        6.97       11.55      6.70 o 
  -3  19   4        7.50        8.91      6.34 o 
  -2  19   4        8.34        9.80      4.31 o 
  -1  19   4       45.38       35.31      4.62 o 
   0  19   4        0.91       -3.49      9.46 o 
   1  19   4        2.73        3.16      6.74 o 
   2  19   4        3.30       -0.76      5.32 o 
   3  19   4        1.75       -5.05      5.05 o 
   4  19   4       40.04       56.30      8.34 o 
   5  19   4        5.29        6.45      6.56 o 
   6  19   4        7.42       14.66      8.99 o 
  -8  20   4        9.53        9.22     12.30 o 
  -7  20   4       10.02        1.70      8.28 o 
  -6  20   4       17.26        6.49      7.27 o 
  -5  20   4       23.22       24.57     14.54 o 
  -4  20   4       50.80       40.79      7.94 o 
  -3  20   4       10.46       19.42      7.80 o 
  -2  20   4       16.11       13.44      6.70 o 
  -1  20   4        9.08        9.05      5.67 o 
   0  20   4      185.22      207.45     18.80 o 
   1  20   4       59.75       67.57      7.91 o 
   2  20   4       13.82       10.54      5.91 o 
   3  20   4        9.47       -2.88      5.20 o 
   4  20   4        4.13        6.98     10.29 o 
   5  20   4       12.33        0.95      8.75 o 
  -7  21   4        6.19        8.04     12.77 o 
  -6  21   4       29.06       38.59      9.03 o 
  -5  21   4        0.16       -3.59      8.16 o 
  -4  21   4        4.80        8.07      6.82 o 
  -3  21   4        3.46       -2.45      8.51 o 
  -2  21   4        7.90        1.63      5.95 o 
  -1  21   4      179.28      186.39     11.42 o 
   0  21   4      169.36      188.88      9.55 o 
   1  21   4        0.37        0.30      5.11 o 
   2  21   4        6.39       11.84      6.14 o 
   3  21   4        0.04       -3.65      5.37 o 
   4  21   4       14.09        3.40      6.69 o 
   5  21   4       10.39        4.97      8.99 o 
  -7  22   4       77.76      111.61     18.21 o 
  -6  22   4       27.49       35.94     13.71 o 
  -5  22   4        0.01       -6.56      6.56 o 
  -4  22   4      152.54      184.19     13.26 o 
  -3  22   4       13.36        8.11      6.69 o 
  -2  22   4       58.44       72.73     17.73 o 
  -1  22   4        1.00       -0.18      5.59 o 
   0  22   4       82.10       73.34      7.34 o 
   1  22   4       63.89       69.57      8.41 o 
   2  22   4       11.54       12.07      6.90 o 
   3  22   4        0.33       -5.13      5.95 o 
   4  22   4       21.31        7.09      8.99 o 
  -6  23   4       10.52        7.09     13.24 o 
  -5  23   4       14.17       11.73      8.07 o 
  -4  23   4       19.67       14.93      8.24 o 
  -3  23   4       48.35       53.77     11.94 o 
  -2  23   4       69.05       74.72     16.55 o 
  -1  23   4       50.62       44.69     13.71 o 
   0  23   4      278.43      300.12     27.90 o 
   1  23   4       16.68       28.07      7.22 o 
   2  23   4        3.24        1.89      6.12 o 
   3  23   4       13.96        8.51      8.75 o 
  -5  24   4       15.71       16.55     14.19 o 
  -4  24   4        0.09       -5.72      7.68 o 
  -3  24   4       17.72       11.42      8.09 o 
  -2  24   4        6.04       -2.84     12.30 o 
  -1  24   4        1.27        0.47     11.59 o 
   0  24   4       32.03       41.98      8.61 o 
   1  24   4        7.02       13.17      6.78 o 
   2  24   4       10.85       10.49      6.91 o 
  -3  25   4       26.93       12.06     13.95 o 
  -2  25   4       80.59       89.38     18.44 o 
  -1  25   4        2.51        4.26     12.77 o 
   0  25   4       15.38       16.32     13.71 o 
 -13   1   5       31.35       64.25     10.11 o 
 -12   1   5       56.45       63.60      9.19 o 
 -11   1   5        4.00        2.69      5.93 o 
 -10   1   5        0.01       -1.88      7.21 o 
  -9   1   5       24.01       28.61      6.19 o 
  -8   1   5      117.16      117.59      6.26 o 
  -7   1   5      328.89      359.08     10.38 o 
  -6   1   5      142.69      147.31      5.31 o 
  -5   1   5      336.61      356.31      7.09 o 
  -4   1   5     3391.79     3415.18     37.22 o 
  -3   1   5     2624.37     2673.75     29.78 o 
  -2   1   5      337.52      308.16      6.21 o 
  -1   1   5     2821.30     2656.66     29.99 o 
   0   1   5      150.46      157.09      5.84 o 
   1   1   5     2500.67     2533.32     25.39 o 
   2   1   5     1340.79     1326.93     14.04 o 
   3   1   5      184.44      149.56      5.48 o 
   4   1   5       23.69       33.10      3.48 o 
   5   1   5       26.55       31.53      3.02 o 
   6   1   5      742.90      597.20     27.31 o 
   7   1   5       69.68       77.50      8.02 o 
   8   1   5       70.34       74.25     12.89 o 
   9   1   5       13.65        4.00      6.85 o 
 -12   2   5        8.32        2.27      7.92 o 
 -11   2   5       27.10       32.91      7.61 o 
 -10   2   5       40.10       52.78      7.50 o 
  -9   2   5       81.04       89.52      6.36 o 
  -8   2   5       10.51       10.91      3.98 o 
  -7   2   5      347.04      340.04      7.90 o 
  -6   2   5     1807.31     2031.05     21.90 o 
  -5   2   5     1564.32     1558.91     59.91 o 
  -4   2   5      453.40      477.55      9.90 o 
  -3   2   5     1032.29     1073.06     12.72 o 
  -2   2   5      434.16      461.86      8.33 o 
  -1   2   5      522.34      541.86     10.05 o 
   0   2   5       54.41       37.74      4.27 o 
   1   2   5       37.92       44.06      3.69 o 
   2   2   5      207.67      201.38      4.88 o 
   3   2   5      299.18      290.16      9.12 o 
   4   2   5      248.83      264.89      6.12 o 
   5   2   5        2.14        9.77      3.28 o 
   6   2   5       11.62        6.09      3.62 o 
   7   2   5        0.03       -0.90      5.18 o 
   8   2   5       67.42       78.37      8.77 o 
   9   2   5        9.52        6.69      6.94 o 
 -12   3   5        2.06       -3.80      8.87 o 
 -11   3   5       71.82       69.67      8.78 o 
 -10   3   5       31.77       40.41      7.10 o 
  -9   3   5       49.51       51.37      5.48 o 
  -8   3   5        8.25       12.28      4.03 o 
  -7   3   5      157.74      159.92      5.98 o 
  -6   3   5     1989.03     1968.01     21.45 o 
  -5   3   5      423.52      374.90      8.73 o 
  -4   3   5       65.07       57.45      3.23 o 
  -3   3   5      970.41      964.13     11.76 o 
  -2   3   5     1838.48     1888.16     19.83 o 
  -1   3   5      576.45      590.35     10.59 o 
   0   3   5      898.66      847.30     13.28 o 
   1   3   5     1054.72     1036.94     12.77 o 
   2   3   5       51.34       40.06      3.11 o 
   3   3   5      402.25      432.05      8.36 o 
   4   3   5      156.46      131.89      4.31 o 
   5   3   5        8.64        8.88      3.27 o 
   6   3   5      141.66      181.32      6.91 o 
   7   3   5        8.06       16.24      8.04 o 
   8   3   5       15.61       10.89      6.18 o 
   9   3   5       30.94       44.42      8.26 o 
 -12   4   5       26.20       44.41     12.06 o 
 -11   4   5        7.03       14.43      6.63 o 
 -10   4   5       11.70       23.13      6.40 o 
  -9   4   5       43.98       46.60      6.52 o 
  -8   4   5      175.86      167.12      7.76 o 
  -7   4   5       76.41       71.52      5.31 o 
  -6   4   5       32.07       33.78      4.43 o 
  -5   4   5     2293.94     2281.73     23.59 o 
  -4   4   5     1742.38     2004.07     20.94 o 
  -3   4   5     1266.58     1193.23     13.76 o 
  -2   4   5     2917.45     2864.40     27.87 o 
  -1   4   5      690.79      682.34     11.43 o 
   0   4   5      257.50      243.44      7.72 o 
   1   4   5     5289.48     5491.77     62.08 o 
   2   4   5      135.95      136.30      4.88 o 
   3   4   5       26.58       30.27      3.23 o 
   4   4   5      296.82      312.45      7.36 o 
   5   4   5        0.25       -1.42      2.99 o 
   6   4   5      529.49      483.78     10.53 o 
   7   4   5       42.04       35.13      5.52 o 
   8   4   5        0.36        1.66      5.60 o 
   9   4   5        8.19        4.07      6.70 o 
 -12   5   5        0.15       -7.65      8.28 o 
 -11   5   5        4.74        9.42      6.02 o 
 -10   5   5       26.42       44.48      5.68 o 
  -9   5   5       47.09       38.30      5.27 o 
  -8   5   5      572.88      591.21     13.18 o 
  -7   5   5      740.62      669.73     20.32 o 
  -6   5   5      229.68      213.45      7.37 o 
  -5   5   5       52.03       51.31      3.52 o 
  -4   5   5      352.39      293.96      6.36 o 
  -3   5   5      468.31      414.65      6.18 o 
  -2   5   5     1390.79     1443.93     16.54 o 
  -1   5   5     8573.56     8515.77     83.79 o 
   0   5   5      263.12      250.12      6.96 o 
   1   5   5     1052.48     1053.21     12.75 o 
   2   5   5      971.37      946.53     14.26 o 
   3   5   5       88.92       62.96      4.06 o 
   4   5   5      584.56      641.25     12.62 o 
   5   5   5      280.36      309.60      8.25 o 
   6   5   5       10.65       13.62      3.87 o 
   7   5   5        3.45        9.64      3.80 o 
   8   5   5        0.05       14.19      9.46 o 
   9   5   5        0.83       -4.73      8.51 o 
 -12   6   5      176.59      196.07     13.12 o 
 -11   6   5        5.21       -3.33      5.92 o 
 -10   6   5       17.77       22.79      5.11 o 
  -9   6   5       18.27       30.82      5.04 o 
  -8   6   5       33.84       43.57      5.20 o 
  -7   6   5      310.05      310.27      9.51 o 
  -6   6   5        3.68        2.36      2.47 o 
  -5   6   5      111.37      134.30      5.07 o 
  -4   6   5      130.71      111.79      4.45 o 
  -3   6   5       12.62        8.86      2.14 o 
  -2   6   5      395.79      444.48      8.09 o 
  -1   6   5       16.61       10.55      2.75 o 
   0   6   5        1.05        2.57      3.50 o 
   1   6   5       79.20      111.01      7.07 o 
   2   6   5      100.58       92.57      4.16 o 
   3   6   5       20.32       19.80      3.12 o 
   4   6   5      427.52      418.68     10.32 o 
   5   6   5      240.38      208.41      8.09 o 
   6   6   5        8.26       10.49      3.57 o 
   7   6   5        2.83       -3.96      5.25 o 
   8   6   5        2.92       12.06      9.93 o 
   9   6   5       11.44       14.66     11.11 o 
 -12   7   5       29.92       40.42     13.24 o 
 -11   7   5        2.19       -3.67      7.92 o 
 -10   7   5        7.74       13.48      5.80 o 
  -9   7   5        9.22        7.20      4.43 o 
  -8   7   5       22.43       17.00      4.86 o 
  -7   7   5      222.19      203.84      8.20 o 
  -6   7   5      123.14      119.48      9.57 o 
  -5   7   5      835.96      866.43     12.31 o 
  -4   7   5      381.86      398.65      6.56 o 
  -3   7   5     1830.76     1724.57     16.53 o 
  -2   7   5      423.82      528.21      9.01 o 
  -1   7   5      479.66      455.76      9.38 o 
   0   7   5      867.80      862.61     13.86 o 
   1   7   5     1218.47     1234.76     17.88 o 
   2   7   5        3.05        4.17      3.06 o 
   3   7   5      970.08      962.22     16.04 o 
   4   7   5     1943.60     1921.74     34.40 o 
   5   7   5     1109.34     1047.02     35.47 o 
   6   7   5      155.48      170.00     19.27 o 
   7   7   5        1.64        2.81      4.38 o 
   8   7   5        1.97       -0.15      6.46 o 
   9   7   5        0.04       -7.80      9.69 o 
 -12   8   5       29.64       31.50      8.58 o 
 -11   8   5        4.86        0.83      5.68 o 
 -10   8   5      125.46      134.47     10.52 o 
  -9   8   5        3.95        6.46      4.45 o 
  -8   8   5      224.51      194.82     11.21 o 
  -7   8   5      557.82      506.69     19.22 o 
  -6   8   5      147.29      134.84      6.61 o 
  -5   8   5       84.51       93.14      4.82 o 
  -4   8   5     1806.02     1940.65     18.65 o 
  -3   8   5        0.01       -0.64      2.34 o 
  -2   8   5     1377.15     1350.50     16.37 o 
  -1   8   5       74.47       86.76      4.50 o 
   0   8   5      450.50      480.88     10.05 o 
   1   8   5       43.33       34.66      6.15 o 
   2   8   5        0.19       -2.85      2.85 o 
   3   8   5      305.31      303.14      8.86 o 
   4   8   5      448.42      446.38     14.14 o 
   5   8   5       48.80       56.47      6.76 o 
   6   8   5        1.62        4.91      5.15 o 
   7   8   5        3.84        2.65      5.20 o 
   8   8   5       10.10       -1.18      9.69 o 
 -12   9   5       19.84       22.48      7.78 o 
 -11   9   5        2.55       -0.01      5.32 o 
 -10   9   5       17.15       16.35      5.22 o 
  -9   9   5       14.14       16.56      4.86 o 
  -8   9   5       26.31       11.32      4.39 o 
  -7   9   5        2.50        1.46      2.32 o 
  -6   9   5      185.37      202.52      7.95 o 
  -5   9   5      314.97      309.26      7.58 o 
  -4   9   5     1541.64     1591.77     18.70 o 
  -3   9   5     1265.37     1275.01     16.02 o 
  -2   9   5      343.02      304.65      7.33 o 
  -1   9   5       11.70        9.56      3.06 o 
   0   9   5      740.03      774.12     13.44 o 
   1   9   5      602.99      572.74     14.50 o 
   2   9   5      461.23      462.59     23.37 o 
   3   9   5     1155.59     1090.65     22.82 o 
   4   9   5      147.70      135.11      8.89 o 
   5   9   5        2.78        0.07      4.60 o 
   6   9   5       75.79       90.42      8.34 o 
   7   9   5      130.79      125.72      9.66 o 
   8   9   5       46.14       47.40     13.48 o 
 -12  10   5        1.39       -0.52      7.33 o 
 -11  10   5       22.29       30.35      6.38 o 
 -10  10   5        0.63        2.10      4.65 o 
  -9  10   5       16.26       14.45      6.64 o 
  -8  10   5       30.48       17.73      4.79 o 
  -7  10   5       86.76       80.81     10.72 o 
  -6  10   5       83.50       81.06      5.86 o 
  -5  10   5       82.09       75.53     14.90 o 
  -4  10   5      147.93      126.25      5.14 o 
  -3  10   5      129.42      135.39      5.43 o 
  -2  10   5     1214.23     1200.28     15.70 o 
  -1  10   5      272.37      301.46      8.33 o 
   0  10   5      582.28      577.43     13.15 o 
   1  10   5       27.02       30.61      4.07 o 
   2  10   5       62.15       69.09      5.03 o 
   3  10   5      279.65      286.05     12.08 o 
   4  10   5       29.08       40.68      6.36 o 
   5  10   5      387.76      357.54     13.92 o 
   6  10   5        0.14       -5.20      5.20 o 
   7  10   5        9.76        4.74      7.09 o 
   8  10   5        5.40        8.02      6.46 o 
 -11  11   5        0.01        0.17      5.25 o 
 -10  11   5       30.35       24.62      5.83 o 
  -9  11   5       36.93       27.68      5.53 o 
  -8  11   5        4.48        0.57      4.28 o 
  -7  11   5       51.53       56.76      5.56 o 
  -6  11   5       14.80        5.80      5.79 o 
  -5  11   5      495.01      450.86     15.55 o 
  -4  11   5        8.26       10.06      3.11 o 
  -3  11   5       22.28       34.25      3.67 o 
  -2  11   5      221.88      234.81      6.82 o 
  -1  11   5      401.75      420.19      9.94 o 
   0  11   5      191.23      175.95      6.95 o 
   1  11   5      586.53      498.57     11.15 o 
   2  11   5     1212.95     1163.74     18.57 o 
   3  11   5      616.38      639.72     17.69 o 
   4  11   5       40.52       39.20      6.36 o 
   5  11   5      106.79      109.38      9.22 o 
   6  11   5       14.03       16.04      6.19 o 
   7  11   5       17.95       20.33      6.73 o 
   8  11   5      110.39      123.02     10.90 o 
 -11  12   5        7.81       -1.97      5.54 o 
 -10  12   5       29.01       14.12     13.24 o 
  -9  12   5       25.60       14.53     10.88 o 
  -8  12   5        7.81        0.68      5.91 o 
  -7  12   5      223.20      195.42     11.35 o 
  -6  12   5      155.25      131.36     10.52 o 
  -5  12   5      756.66      760.17     20.16 o 
  -4  12   5     1313.67     1287.13     17.02 o 
  -3  12   5       55.25       48.15      4.05 o 
  -2  12   5        0.66        7.71      3.08 o 
  -1  12   5      324.59      273.22      8.37 o 
   0  12   5      111.50      146.69     10.16 o 
   1  12   5      369.34      334.93      9.46 o 
   2  12   5       88.06       91.29      7.54 o 
   3  12   5        5.64        8.88      7.21 o 
   4  12   5       80.90       67.38      7.35 o 
   5  12   5       24.56       25.10      6.13 o 
   6  12   5       13.93        8.21      5.99 o 
   7  12   5        9.70        7.97     11.11 o 
   8  12   5       27.42       19.11      8.87 o 
 -11  13   5       12.15       12.30      7.98 o 
 -10  13   5        2.15        6.52      7.00 o 
  -9  13   5       37.53       34.55      7.85 o 
  -8  13   5       28.12       25.49      6.76 o 
  -7  13   5        9.45       19.35      6.46 o 
  -6  13   5      403.65      347.50     20.34 o 
  -5  13   5       59.18       71.07      8.38 o 
  -4  13   5       19.28       29.92      7.16 o 
  -3  13   5     3499.65     3444.39     35.25 o 
  -2  13   5      843.37      848.32     13.45 o 
  -1  13   5       13.69       10.45      3.70 o 
   0  13   5     1886.19     1894.87     25.91 o 
   1  13   5      147.86      139.07      7.20 o 
   2  13   5      173.86      168.10      9.83 o 
   3  13   5      241.46      220.14     11.07 o 
   4  13   5      207.52      216.49     22.46 o 
   5  13   5        2.46        1.69      5.18 o 
   6  13   5       54.53       63.53      8.11 o 
   7  13   5       86.64       97.77     10.22 o 
   8  13   5       47.98       71.65     12.53 o 
 -11  14   5        6.77       15.84     11.59 o 
 -10  14   5        0.36       -3.36      6.85 o 
  -9  14   5       14.92        2.61      6.44 o 
  -8  14   5       29.45       24.01      8.99 o 
  -7  14   5       25.83       15.61      6.76 o 
  -6  14   5       62.13       75.51     16.55 o 
  -5  14   5      613.67      606.94     18.81 o 
  -4  14   5       34.15       43.63      7.25 o 
  -3  14   5        0.91       -3.11      3.11 o 
  -2  14   5       28.39       25.77      5.05 o 
  -1  14   5      689.48      627.61     13.05 o 
   0  14   5      224.40      270.31      8.76 o 
   1  14   5       96.93       90.92     13.71 o 
   2  14   5        1.46       -1.70      5.20 o 
   3  14   5      174.69      186.92     10.81 o 
   4  14   5       45.03       51.44      7.44 o 
   5  14   5        3.76        3.71      9.46 o 
   6  14   5       10.64        8.65      5.96 o 
   7  14   5       93.87      101.28     12.41 o 
 -10  15   5       46.60       49.27      9.61 o 
  -9  15   5        3.13       -5.36      6.33 o 
  -8  15   5        0.65        2.68      6.14 o 
  -7  15   5       13.11       14.60      7.09 o 
  -6  15   5        8.13       -3.22      5.85 o 
  -5  15   5       45.02       45.20      7.94 o 
  -4  15   5       13.67       15.93     10.29 o 
  -3  15   5      155.71      173.88      6.79 o 
  -2  15   5      983.85      923.79     14.86 o 
  -1  15   5      927.04      900.88     16.36 o 
   0  15   5      188.34      172.21     24.28 o 
   1  15   5        7.44        3.03      4.37 o 
   2  15   5       34.46       22.20      5.91 o 
   3  15   5        6.98        6.88      6.38 o 
   4  15   5      123.17      129.69     22.11 o 
   5  15   5      257.79      272.15     13.87 o 
   6  15   5       81.25       82.39      9.66 o 
   7  15   5        0.54        5.67      8.75 o 
 -10  16   5       10.91        4.49     10.64 o 
  -9  16   5        4.43        3.41      6.83 o 
  -8  16   5       35.42       23.13     15.13 o 
  -7  16   5        4.76        9.80      6.81 o 
  -6  16   5        0.34       -2.14      5.41 o 
  -5  16   5       21.97       36.77      7.50 o 
  -4  16   5      120.96      118.39      9.93 o 
  -3  16   5      133.30      135.37      7.31 o 
  -2  16   5      173.30      176.21      7.03 o 
  -1  16   5      193.13      194.10      8.13 o 
   0  16   5        6.41        3.69      2.41 o 
   1  16   5        3.16       11.33      4.97 o 
   2  16   5       44.58       48.29      7.10 o 
   3  16   5      288.39      256.67     13.06 o 
   4  16   5        2.42        7.31      6.02 o 
   5  16   5       46.90       51.02     12.06 o 
   6  16   5      180.09      208.30     13.47 o 
   7  16   5       34.24       17.73     10.40 o 
  -9  17   5        1.68       -2.96      9.93 o 
  -8  17   5        1.97       -0.40      6.59 o 
  -7  17   5       26.68       30.94      7.91 o 
  -6  17   5        9.54        6.50      6.59 o 
  -5  17   5       49.72       52.00      8.07 o 
  -4  17   5        1.59        4.64      6.12 o 
  -3  17   5      171.63      168.08     11.17 o 
  -2  17   5       21.00       23.33      4.14 o 
  -1  17   5        0.93        6.01      3.57 o 
   0  17   5       82.28       99.42      8.00 o 
   1  17   5       60.65       54.53      7.24 o 
   2  17   5       49.76       48.04      9.58 o 
   3  17   5        0.08       -5.11      5.11 o 
   4  17   5       30.09       19.44      6.64 o 
   5  17   5        0.42        3.33      6.08 o 
   6  17   5       46.88       49.42     11.35 o 
  -9  18   5       32.51       21.52     13.24 o 
  -8  18   5      119.25      118.90     19.27 o 
  -7  18   5        0.39       -1.96      6.61 o 
  -6  18   5        0.47        1.72      5.96 o 
  -5  18   5        5.66       11.15      6.82 o 
  -4  18   5        3.72        6.60      6.43 o 
  -3  18   5        0.62        2.52      6.86 o 
  -2  18   5        3.07       -2.54      3.97 o 
  -1  18   5      347.65      341.81     12.09 o 
   0  18   5      215.46      222.22     11.24 o 
   1  18   5       17.83       16.97      6.06 o 
   2  18   5        0.33        0.43      5.45 o 
   3  18   5        1.22        0.40      5.51 o 
   4  18   5       64.95       70.07      9.22 o 
   5  18   5       47.81       55.71     14.42 o 
   6  18   5       20.46       23.88      9.93 o 
  -8  19   5        8.93        1.18     12.06 o 
  -7  19   5       16.92       12.82      7.78 o 
  -6  19   5        0.67        7.22      6.76 o 
  -5  19   5        7.92        0.31      6.29 o 
  -4  19   5      116.27       95.83     14.90 o 
  -3  19   5      128.67      128.48     10.68 o 
  -2  19   5      144.16      136.63      7.95 o 
  -1  19   5      206.70      202.20      8.08 o 
   0  19   5       93.67       94.01     11.35 o 
   1  19   5      564.30      564.27     54.50 o 
   2  19   5       25.22       31.23      7.17 o 
   3  19   5        2.72        2.03     10.88 o 
   4  19   5       39.74       46.62     11.82 o 
   5  19   5        2.98        4.73      8.28 o 
  -8  20   5       51.66       45.64     15.13 o 
  -7  20   5       19.69       27.80      8.58 o 
  -6  20   5       25.31       25.24      8.12 o 
  -5  20   5       23.37       18.45      7.61 o 
  -4  20   5        0.13        5.64      6.64 o 
  -3  20   5       21.77        7.92      6.73 o 
  -2  20   5       65.81       70.46     19.51 o 
  -1  20   5        8.07        6.65      5.34 o 
   0  20   5       70.39       82.93     14.66 o 
   1  20   5      377.60      365.73     28.85 o 
   2  20   5      106.09      114.23     10.02 o 
   3  20   5        6.59       17.90      7.10 o 
   4  20   5       18.50       30.38     12.65 o 
   5  20   5        6.40       11.82      8.75 o 
  -7  21   5       15.00       16.79     13.71 o 
  -6  21   5      106.11      105.59     11.17 o 
  -5  21   5       85.50       80.88      9.86 o 
  -4  21   5        2.29        6.11      6.97 o 
  -3  21   5        0.07        0.14      9.93 o 
  -2  21   5       15.88        1.97      8.99 o 
  -1  21   5        1.08       -3.63      5.47 o 
   0  21   5        2.32       10.82      8.04 o 
   1  21   5      177.01      180.25     11.81 o 
   2  21   5      240.08      251.64     14.04 o 
   3  21   5      109.62      120.28     11.04 o 
   4  21   5       59.46       39.25     11.35 o 
  -6  22   5        1.88        6.86     13.95 o 
  -5  22   5        1.83        7.31      9.46 o 
  -4  22   5       26.25       35.39      8.66 o 
  -3  22   5       57.71       44.32      8.74 o 
  -2  22   5       17.54       12.30     12.30 o 
  -1  22   5        1.20       -5.47      5.47 o 
   0  22   5       17.35        5.80      5.38 o 
   1  22   5        5.09        1.77      5.77 o 
   2  22   5        1.44        7.04     14.42 o 
   3  22   5        2.09        0.47      8.75 o 
  -5  23   5        0.19       -0.95     11.82 o 
  -4  23   5       26.07       42.15      9.30 o 
  -3  23   5       17.01       20.48     15.13 o 
  -2  23   5        1.59       11.11     12.53 o 
  -1  23   5       18.07        5.20     11.11 o 
   0  23   5        0.01       -1.64      6.12 o 
   1  23   5       10.84        1.94      5.90 o 
   2  23   5        9.56       12.90      7.50 o 
  -4  24   5       35.14       44.22     15.61 o 
  -3  24   5       12.30        4.02     13.71 o 
  -2  24   5        6.66       12.53     13.71 o 
  -1  24   5        0.00       -7.33     11.35 o 
   0  24   5       60.31       62.98      9.57 o 
   1  24   5       73.88       74.52      9.48 o 
 -13   0   6        0.51        6.86     10.17 o 
 -12   0   6       16.10       22.70     11.11 o 
 -11   0   6      202.81      222.74     17.97 o 
 -10   0   6      258.25      263.65     17.50 o 
  -9   0   6       89.62       84.89     10.64 o 
  -8   0   6      132.18      154.25      8.86 o 
  -7   0   6      175.94      177.33      9.10 o 
  -6   0   6        8.25       12.56      4.61 o 
  -5   0   6     1778.84     1918.15     29.42 o 
  -4   0   6       98.22       65.67      5.15 o 
  -3   0   6      165.57      184.70      7.77 o 
  -2   0   6     6044.40     5823.30     73.28 o 
  -1   0   6     1912.73     1828.74     41.85 o 
   0   0   6        2.15        1.19      3.22 o 
   1   0   6      707.40      692.31     15.52 o 
   2   0   6     1173.68     1295.51     23.53 o 
   3   0   6      501.97      550.43     11.75 o 
   4   0   6      116.07      135.96     12.04 o 
   5   0   6       10.49        7.11      3.24 o 
   6   0   6       10.99       22.94      8.51 o 
   7   0   6       92.03      139.74     14.19 o 
   8   0   6       19.57       14.19      9.93 o 
   9   0   6        0.02       -3.78      9.46 o 
 -13   1   6       26.58       30.40      8.92 o 
 -12   1   6        6.33        5.14      6.63 o 
 -11   1   6       14.50        8.82      6.10 o 
 -10   1   6       22.09       21.28     10.29 o 
  -9   1   6       47.35       40.48      6.40 o 
  -8   1   6      393.21      382.61      8.88 o 
  -7   1   6     1097.43     1085.46     14.94 o 
  -6   1   6      203.64      191.33      7.27 o 
  -5   1   6      158.48      147.00     11.13 o 
  -4   1   6     1061.88     1083.47     15.69 o 
  -3   1   6       16.52       22.41      2.77 o 
  -2   1   6     3119.44     3178.67     30.45 o 
  -1   1   6      259.51      273.73      7.57 o 
   0   1   6       65.88       52.56      4.31 o 
   1   1   6       61.26       45.86      3.49 o 
   2   1   6        0.09       -1.04      2.84 o 
   3   1   6       23.12       33.98      2.94 o 
   4   1   6       79.05       79.40      3.90 o 
   5   1   6        0.82       -0.07      2.61 o 
   6   1   6        6.02       12.98      6.68 o 
   7   1   6       13.40        8.19      7.92 o 
   8   1   6        0.57       -1.07      6.09 o 
   9   1   6       13.65       12.69      7.60 o 
 -12   2   6       27.84       30.94      9.10 o 
 -11   2   6       27.66       26.01      7.19 o 
 -10   2   6        3.94       -0.34      6.62 o 
  -9   2   6      230.81      236.39      9.00 o 
  -8   2   6       40.33       38.18      4.82 o 
  -7   2   6     1762.48     1751.95     20.57 o 
  -6   2   6     1142.05     1074.01     15.60 o 
  -5   2   6      112.84      109.12      4.63 o 
  -4   2   6      219.57      220.90      8.48 o 
  -3   2   6     1393.04     1326.40     30.63 o 
  -2   2   6      258.36      285.64      8.47 o 
  -1   2   6       69.78       79.71      4.30 o 
   0   2   6      416.83      351.81     11.47 o 
   1   2   6      144.82      132.72     11.44 o 
   2   2   6      263.26      285.42      7.22 o 
   3   2   6      851.96      889.52     11.80 o 
   4   2   6      117.12      100.44      4.67 o 
   5   2   6       60.71       51.76      4.14 o 
   6   2   6        3.24        6.67      3.64 o 
   7   2   6       15.75       10.52      5.85 o 
   8   2   6        0.20       -0.77      5.93 o 
   9   2   6        0.93       -3.07      9.69 o 
 -12   3   6       20.32       41.11      9.10 o 
 -11   3   6        1.19       -1.63      5.84 o 
 -10   3   6       34.67       27.52      6.76 o 
  -9   3   6       42.42       43.17      5.55 o 
  -8   3   6      238.11      242.08     13.48 o 
  -7   3   6      202.08      203.80      6.70 o 
  -6   3   6      629.65      583.18     11.82 o 
  -5   3   6       60.10       64.25      4.03 o 
  -4   3   6       11.30       22.35      3.28 o 
  -3   3   6      104.49       94.91      3.90 o 
  -2   3   6      275.84      333.28      7.23 o 
  -1   3   6     1147.56     1117.97     19.50 o 
   0   3   6       24.16       23.32      3.55 o 
   1   3   6     1077.53     1100.62     17.27 o 
   2   3   6       70.23       74.70      4.27 o 
   3   3   6      663.94      635.52     11.06 o 
   4   3   6      572.64      551.16     12.21 o 
   5   3   6      161.10      205.26      7.31 o 
   6   3   6       11.40       11.87      3.94 o 
   7   3   6       68.36       66.44     12.30 o 
   8   3   6        8.60        7.33     10.17 o 
   9   3   6       11.29        7.57      9.93 o 
 -12   4   6        7.33       -4.98      5.84 o 
 -11   4   6       59.68       73.46      8.92 o 
 -10   4   6        0.12       -2.77      5.45 o 
  -9   4   6      163.91      169.60      8.12 o 
  -8   4   6        9.06        0.07      4.01 o 
  -7   4   6      249.72      268.03      7.39 o 
  -6   4   6      141.70      139.17      5.41 o 
  -5   4   6     1361.95     1284.92     18.70 o 
  -4   4   6      754.39      710.06     10.41 o 
  -3   4   6     2307.25     2396.90     24.22 o 
  -2   4   6     1073.03     1041.89     13.76 o 
  -1   4   6       10.59       20.47      3.42 o 
   0   4   6       87.25       83.69      4.75 o 
   1   4   6      430.13      429.98     10.16 o 
   2   4   6      416.00      432.62      8.59 o 
   3   4   6       16.07       10.72      3.32 o 
   4   4   6      834.61      847.53     13.53 o 
   5   4   6       73.59       63.25      4.83 o 
   6   4   6       44.12       46.02      5.63 o 
   7   4   6       33.06       43.03     11.11 o 
   8   4   6       20.89        8.04      9.93 o 
   9   4   6        2.56       -1.66     10.40 o 
 -12   5   6        2.00        8.52     10.05 o 
 -11   5   6        7.49        5.98      6.08 o 
 -10   5   6       81.77       87.14      9.84 o 
  -9   5   6        7.79        7.53      4.20 o 
  -8   5   6      145.57      145.01      7.22 o 
  -7   5   6        3.37        1.30      3.71 o 
  -6   5   6       94.86      106.13      6.04 o 
  -5   5   6      154.52      155.70      5.52 o 
  -4   5   6       21.03       35.42      3.10 o 
  -3   5   6      228.16      237.79      6.55 o 
  -2   5   6      293.96      336.46      7.52 o 
  -1   5   6      371.47      505.28     10.56 o 
   0   5   6      471.85      455.28     14.30 o 
   1   5   6      962.04     1034.24     16.58 o 
   2   5   6      641.91      621.19     12.68 o 
   3   5   6      293.42      275.13     12.45 o 
   4   5   6        5.42        4.40      4.76 o 
   5   5   6        5.11       15.16      5.33 o 
   6   5   6        2.18        3.69      3.98 o 
   7   5   6        2.99       -3.78     13.24 o 
   8   5   6        5.29        4.73      9.93 o 
 -12   6   6        6.43        4.44      6.93 o 
 -11   6   6        1.24       -5.57      5.75 o 
 -10   6   6       14.74       26.84      5.49 o 
  -9   6   6        1.40        4.92      4.24 o 
  -8   6   6       18.43        8.13      4.20 o 
  -7   6   6      440.68      395.63     20.93 o 
  -6   6   6        1.65        2.79      2.96 o 
  -5   6   6      116.97      117.35      4.98 o 
  -4   6   6      988.69      964.03     15.26 o 
  -3   6   6       27.10       25.95      3.20 o 
  -2   6   6      626.52      621.11     10.36 o 
  -1   6   6      991.38      890.23     14.72 o 
   0   6   6        9.11        7.91      3.09 o 
   1   6   6        5.11       -0.50      3.17 o 
   2   6   6     1159.88     1125.04     84.30 o 
   3   6   6      406.27      367.66     10.34 o 
   4   6   6        0.09        1.54      4.26 o 
   5   6   6       12.86        2.74      4.86 o 
   6   6   6       43.31       44.74      6.76 o 
   7   6   6       74.00       59.75      7.82 o 
 -12   7   6       63.98       65.35     19.15 o 
 -11   7   6        0.00       -1.95     11.00 o 
 -10   7   6      294.78      314.87     11.34 o 
  -9   7   6       71.64       68.50      6.27 o 
  -8   7   6      332.66      339.25     10.53 o 
  -7   7   6      249.31      222.41      8.46 o 
  -6   7   6        0.69        0.07      3.19 o 
  -5   7   6       69.63       68.31      6.57 o 
  -4   7   6      203.73      208.49      6.44 o 
  -3   7   6      114.68      134.90      5.18 o 
  -2   7   6      556.81      552.30      9.94 o 
  -1   7   6      798.47      830.91     14.27 o 
   0   7   6       69.69       79.47      6.40 o 
   1   7   6      869.61      832.30     14.76 o 
   2   7   6      889.10      844.16     19.02 o 
   3   7   6       88.49       69.01      5.42 o 
   4   7   6       31.45       29.31      6.38 o 
   5   7   6      221.49      230.65     11.47 o 
   6   7   6        6.82       -0.81      4.86 o 
   7   7   6       49.49       41.91      7.25 o 
 -12   8   6        0.10        0.09      6.59 o 
 -11   8   6        2.93        1.95      4.82 o 
 -10   8   6        9.32        8.60      8.00 o 
  -9   8   6      506.92      479.36     13.19 o 
  -8   8   6      227.18      235.34     11.72 o 
  -7   8   6        8.89       10.44      5.45 o 
  -6   8   6      561.48      549.45     16.34 o 
  -5   8   6       20.87       19.32      4.55 o 
  -4   8   6      269.27      258.23      8.57 o 
  -3   8   6      435.49      408.28      8.60 o 
  -2   8   6      106.76      100.47      4.92 o 
  -1   8   6      179.53      176.36      6.81 o 
   0   8   6     3887.42     3815.68     43.00 o 
   1   8   6      132.89      140.40      6.53 o 
   2   8   6      141.01      124.64      6.31 o 
   3   8   6       11.86        2.07      4.49 o 
   4   8   6       91.34       90.32      7.84 o 
   5   8   6      163.58      140.82      9.66 o 
   6   8   6        3.30        0.00      7.45 o 
   7   8   6        0.73       -4.98      4.98 o 
   8   8   6        0.20       -9.69     10.40 o 
 -12   9   6       26.11       37.35     14.07 o 
 -11   9   6       29.93       35.50      6.34 o 
 -10   9   6        0.04       -1.54      4.55 o 
  -9   9   6        1.21       -4.12      4.12 o 
  -8   9   6        8.78       21.44      6.53 o 
  -7   9   6        6.22       -3.35      5.28 o 
  -6   9   6      181.40      165.88     10.09 o 
  -5   9   6        0.07       -1.26      4.24 o 
  -4   9   6     1171.67     1108.84     21.39 o 
  -3   9   6      280.63      291.94      7.69 o 
  -2   9   6      128.17      145.17      5.75 o 
  -1   9   6      152.95      119.83      9.02 o 
   0   9   6     1256.92     1199.59     18.58 o 
   1   9   6       32.79       30.12      5.26 o 
   2   9   6      641.35      646.44     13.44 o 
   3   9   6       21.86       24.02      5.72 o 
   4   9   6       44.92       46.13      6.64 o 
   5   9   6      120.86      151.61      9.93 o 
   6   9   6        1.65        4.02      5.57 o 
   7   9   6       67.63       83.18      9.03 o 
   8   9   6        7.38       11.11     12.53 o 
 -12  10   6        7.88        0.95     10.64 o 
 -11  10   6       76.67       75.55      9.60 o 
 -10  10   6       69.76       87.51      9.42 o 
  -9  10   6        4.83        4.39      6.18 o 
  -8  10   6      345.14      308.69     13.79 o 
  -7  10   6      395.47      343.87     14.12 o 
  -6  10   6        2.07        3.05      5.55 o 
  -5  10   6      715.52      679.22     13.61 o 
  -4  10   6     1242.26     1251.92     18.50 o 
  -3  10   6      125.89      136.76      6.89 o 
  -2  10   6     1684.36     1579.25     19.65 o 
  -1  10   6      615.72      612.01     12.36 o 
   0  10   6      293.30      278.63      9.44 o 
   1  10   6      283.92      275.23     11.04 o 
   2  10   6      831.16      850.22     19.13 o 
   3  10   6      151.06      142.96      9.08 o 
   4  10   6        1.17        4.08      4.97 o 
   5  10   6      111.03      118.20      9.56 o 
   6  10   6       19.73       14.47      6.98 o 
   7  10   6        0.00       -8.28      8.28 o 
   8  10   6       31.47       41.22      8.58 o 
 -11  11   6        4.62        6.25      8.51 o 
 -10  11   6       14.60       17.82      7.37 o 
  -9  11   6        4.25        2.18      6.19 o 
  -8  11   6        1.90       -5.51      5.51 o 
  -7  11   6      109.53      130.21      9.97 o 
  -6  11   6        0.20        7.98      7.33 o 
  -5  11   6      177.80      163.83     10.73 o 
  -4  11   6       57.96       43.30      7.47 o 
  -3  11   6      254.50      228.05      7.12 o 
  -2  11   6      309.89      279.36      7.83 o 
  -1  11   6      422.75      419.15     12.28 o 
   0  11   6      197.44      178.17      7.54 o 
   1  11   6      463.28      453.70     14.44 o 
   2  11   6      349.84      344.11     12.93 o 
   3  11   6       25.21       11.24      7.80 o 
   4  11   6      308.99      331.87     17.02 o 
   5  11   6      220.27      218.14     11.91 o 
   6  11   6        0.44       -0.17     13.01 o 
   7  11   6       16.38       14.78      6.62 o 
 -11  12   6        7.36       12.11      7.94 o 
 -10  12   6        1.06       -3.73      6.42 o 
  -9  12   6       27.32       18.84      7.09 o 
  -8  12   6       20.21       31.87      7.37 o 
  -7  12   6       71.03       81.68      8.89 o 
  -6  12   6       25.44       30.98      6.81 o 
  -5  12   6      800.98      844.49     22.19 o 
  -4  12   6       43.17       52.59      9.35 o 
  -3  12   6        2.45        2.19      3.14 o 
  -2  12   6        7.58        4.25      3.12 o 
  -1  12   6      126.44      114.87      6.33 o 
   0  12   6      260.10      247.51      8.76 o 
   1  12   6       11.45       12.24      3.98 o 
   2  12   6      148.33      142.01      9.19 o 
   3  12   6       33.26       33.32      6.23 o 
   4  12   6      306.04      307.81     13.56 o 
   5  12   6       62.50       62.98      8.31 o 
   6  12   6        6.03        3.81      5.50 o 
   7  12   6       20.53       26.89      9.81 o 
 -11  13   6       41.34       26.96     12.77 o 
 -10  13   6       25.49       26.12      9.81 o 
  -9  13   6       17.32       25.71      7.93 o 
  -8  13   6        4.40       -5.07      6.62 o 
  -7  13   6        5.95        5.67      6.31 o 
  -6  13   6       32.90       36.20      7.39 o 
  -5  13   6      719.46      781.51     21.61 o 
  -4  13   6      314.34      331.60     10.13 o 
  -3  13   6      474.90      474.09     10.37 o 
  -2  13   6      587.78      608.95     11.75 o 
  -1  13   6      964.91      917.19     20.29 o 
   0  13   6        0.02       -3.37      3.37 o 
   1  13   6       29.49       36.71      4.70 o 
   2  13   6       11.00       12.43      5.17 o 
   3  13   6        1.17       -0.43      4.76 o 
   4  13   6       82.16       93.31      8.89 o 
   5  13   6      118.44      121.76     10.13 o 
   6  13   6        1.19        6.12      6.29 o 
   7  13   6        9.01        8.99      8.75 o 
 -10  14   6        0.11       10.11     10.40 o 
  -9  14   6       25.14       20.69     11.94 o 
  -8  14   6       21.94       22.74      7.37 o 
  -7  14   6        0.14        6.40      8.39 o 
  -6  14   6      130.93      101.05      9.65 o 
  -5  14   6      264.74      268.38     13.26 o 
  -4  14   6       50.92       58.51      9.22 o 
  -3  14   6        8.67        7.75      3.55 o 
  -2  14   6       24.48       24.72      4.00 o 
  -1  14   6       35.18       33.96      4.72 o 
   0  14   6      104.09       98.00      6.26 o 
   1  14   6       53.92       47.17      7.45 o 
   2  14   6       13.97        3.10      4.97 o 
   3  14   6        9.83        2.75      8.04 o 
   4  14   6       68.55       48.33      7.56 o 
   5  14   6       28.90       32.86     12.89 o 
   6  14   6       17.45       20.35     14.54 o 
   7  14   6        0.98       -7.09      7.09 o 
 -10  15   6        1.82       -6.15     10.64 o 
  -9  15   6       22.57       16.43      7.77 o 
  -8  15   6       40.63       49.36      8.75 o 
  -7  15   6        1.14        1.89      6.47 o 
  -6  15   6       47.10       43.38     10.52 o 
  -5  15   6        5.58       -0.72      6.07 o 
  -4  15   6       76.96       85.22     10.52 o 
  -3  15   6        5.81        1.28      3.86 o 
  -2  15   6       12.68        4.02      3.73 o 
  -1  15   6       38.35       41.14      4.94 o 
   0  15   6       84.80      117.55      8.31 o 
   1  15   6        8.31        8.52      5.28 o 
   2  15   6       47.00       39.78      6.56 o 
   3  15   6       84.03       97.87      8.99 o 
   4  15   6        0.96       -0.33      8.75 o 
   5  15   6       12.69        3.18      8.63 o 
   6  15   6        1.22        5.20      8.04 o 
 -10  16   6       13.95       21.75     11.82 o 
  -9  16   6       18.68       11.14      7.67 o 
  -8  16   6       46.95       56.87      9.08 o 
  -7  16   6      248.92      237.33     13.94 o 
  -6  16   6        0.13        3.08      6.39 o 
  -5  16   6      140.57      124.57     20.34 o 
  -4  16   6      242.62      274.31     14.54 o 
  -3  16   6      211.47      190.00      8.74 o 
  -2  16   6      458.44      436.73     10.60 o 
  -1  16   6       33.68       33.11      5.05 o 
   0  16   6      161.39      128.86     13.60 o 
   1  16   6       63.51       53.99      8.39 o 
   2  16   6      552.60      522.54     17.57 o 
   3  16   6        7.70        3.66      5.47 o 
   4  16   6        4.35       -3.43      5.55 o 
   5  16   6       77.39       81.58      9.73 o 
   6  16   6       11.03       21.28      9.22 o 
  -9  17   6        0.09       -0.95     11.59 o 
  -8  17   6        2.26       -3.71      6.83 o 
  -7  17   6      144.00      137.82     21.40 o 
  -6  17   6       67.28       75.19     22.94 o 
  -5  17   6       99.14      112.22     10.74 o 
  -4  17   6        4.36       -0.23      6.39 o 
  -3  17   6       53.02       53.40      5.77 o 
  -2  17   6       99.20      117.71      6.64 o 
  -1  17   6      109.87      105.61      6.30 o 
   0  17   6       53.33       41.83      6.73 o 
   1  17   6      244.30      237.84     12.02 o 
   2  17   6       20.00       36.90      7.09 o 
   3  17   6      106.77       88.09      8.95 o 
   4  17   6       93.42       98.29     16.32 o 
   5  17   6        2.16       14.42      8.75 o 
   6  17   6       30.10       34.52     11.35 o 
  -9  18   6       27.47       38.54     14.66 o 
  -8  18   6        9.25        6.13      7.84 o 
  -7  18   6      159.30      132.71     12.77 o 
  -6  18   6      116.32      121.24     11.11 o 
  -5  18   6       25.04       33.17      8.17 o 
  -4  18   6       53.00       55.72      8.63 o 
  -3  18   6       85.78       83.26      9.48 o 
  -2  18   6      140.66      171.18      7.51 o 
  -1  18   6      427.63      392.28     10.78 o 
   0  18   6       32.39       29.11      6.42 o 
   1  18   6       17.18       17.53      6.13 o 
   2  18   6      159.33      113.46     14.31 o 
   3  18   6      159.56      151.22     11.31 o 
   4  18   6       10.76       14.80      8.16 o 
   5  18   6       37.23       34.05     10.64 o 
  -8  19   6       33.28       40.67     14.42 o 
  -7  19   6        0.30        0.15     13.48 o 
  -6  19   6       11.99       19.43      7.72 o 
  -5  19   6        2.64        5.12      6.69 o 
  -4  19   6       59.89       78.69      9.48 o 
  -3  19   6        1.04        7.16      6.81 o 
  -2  19   6        6.09       10.80      5.00 o 
  -1  19   6        0.17        2.54      4.89 o 
   0  19   6        9.33        9.94      5.85 o 
   1  19   6      282.02      249.69     12.95 o 
   2  19   6      362.49      392.88     16.19 o 
   3  19   6       64.99       77.01      9.36 o 
   4  19   6        0.13       -7.33      7.33 o 
  -8  20   6       11.99        0.95     12.06 o 
  -7  20   6      111.68       96.00     17.50 o 
  -6  20   6       11.94       25.68     17.85 o 
  -5  20   6        5.17        3.71      7.08 o 
  -4  20   6        0.01       -4.02      9.10 o 
  -3  20   6       14.88       25.71     10.88 o 
  -2  20   6       31.12       25.44      5.32 o 
  -1  20   6      148.31      151.12      8.93 o 
   0  20   6       10.61       -0.33      8.63 o 
   1  20   6        2.08       -3.04      5.91 o 
   2  20   6       36.78       38.71      8.00 o 
   3  20   6        6.29        5.06     11.47 o 
   4  20   6        0.02       -5.67      8.04 o 
  -7  21   6        6.65        1.66     12.30 o 
  -6  21   6       19.52        1.73      7.33 o 
  -5  21   6        1.36       -1.82      7.13 o 
  -4  21   6        0.00        4.36      7.04 o 
  -3  21   6        0.32        2.96      6.95 o 
  -2  21   6       67.57       68.34     15.37 o 
  -1  21   6        8.46       25.76     18.80 o 
   0  21   6       40.83       44.49      7.78 o 
   1  21   6       40.62       31.73      7.81 o 
   2  21   6       29.62       27.09      7.95 o 
   3  21   6       26.00       18.68      9.46 o 
  -6  22   6       35.29       47.76     16.08 o 
  -5  22   6        2.46      -10.17     10.17 o 
  -4  22   6       20.27       16.53      8.31 o 
  -3  22   6        6.81        5.10      8.39 o 
  -2  22   6        0.58      -10.64     10.64 o 
  -1  22   6       45.14       39.11      8.26 o 
   0  22   6       55.56       60.65      7.47 o 
   1  22   6       31.62       18.38      7.37 o 
   2  22   6       36.59       26.48     10.40 o 
  -5  23   6        3.87       -5.67     12.53 o 
  -4  23   6       22.19       27.06      8.83 o 
  -3  23   6        0.25        4.51      7.55 o 
  -2  23   6       59.71       62.19     16.32 o 
  -1  23   6        0.01        3.78     12.30 o 
   0  23   6       18.87       30.69      8.99 o 
   1  23   6        5.13       -1.71      9.34 o 
  -3  24   6        0.02       -8.04     13.01 o 
  -2  24   6       11.25        8.28     13.71 o 
  -1  24   6       12.85       22.23     13.01 o 
 -12   1   7        4.47        2.97      7.57 o 
 -11   1   7       28.49       34.48      8.39 o 
 -10   1   7       33.88       39.16      6.80 o 
  -9   1   7        1.40        1.73      4.08 o 
  -8   1   7        7.32       12.93      3.65 o 
  -7   1   7      163.62      153.37      6.18 o 
  -6   1   7      135.54      133.99      6.84 o 
  -5   1   7      488.45      449.47     10.19 o 
  -4   1   7      545.78      558.96      9.51 o 
  -3   1   7      821.45      807.18     11.68 o 
  -2   1   7       21.53       15.45      3.05 o 
  -1   1   7        3.14        4.03      5.01 o 
   0   1   7       80.07       62.97      5.10 o 
   1   1   7       11.80        6.41      6.03 o 
   2   1   7      172.33      170.91      6.35 o 
   3   1   7       15.19       21.89      5.29 o 
   4   1   7       15.45        2.89      2.83 o 
   5   1   7        2.41        6.20      3.39 o 
   6   1   7       22.98       31.45      9.46 o 
   7   1   7       58.16       42.80     11.35 o 
   8   1   7      160.67      223.21     19.86 o 
 -12   2   7       38.91       60.84      9.19 o 
 -11   2   7       31.56       31.78      7.19 o 
 -10   2   7       89.12      106.41      9.02 o 
  -9   2   7        5.54        7.16      4.40 o 
  -8   2   7      132.46      128.63      7.06 o 
  -7   2   7       90.58       85.25      4.87 o 
  -6   2   7      231.54      234.65      6.91 o 
  -5   2   7       98.57       99.51      4.73 o 
  -4   2   7      489.17      514.26     10.43 o 
  -3   2   7      414.33      457.95      9.52 o 
  -2   2   7       50.20       67.48      5.79 o 
  -1   2   7      104.22       97.45      8.46 o 
   0   2   7      334.27      314.88      9.49 o 
   1   2   7       50.37       47.09      5.04 o 
   2   2   7     1608.22     1557.56     23.51 o 
   3   2   7      155.81      126.32      7.34 o 
   4   2   7       27.96       32.88      5.24 o 
   5   2   7        1.72       -1.13      4.58 o 
   6   2   7        7.13        3.73      6.19 o 
   7   2   7        2.85       11.35      9.46 o 
   8   2   7       51.24       50.13     13.01 o 
 -12   3   7        0.67       -2.36      9.34 o 
 -11   3   7        1.46        8.14      6.01 o 
 -10   3   7      238.99      252.05     12.29 o 
  -9   3   7      130.37      127.68     10.42 o 
  -8   3   7      513.78      512.63     12.32 o 
  -7   3   7        0.35       -2.01      2.15 o 
  -6   3   7      418.55      415.87      8.76 o 
  -5   3   7      435.17      436.40      9.69 o 
  -4   3   7       72.84       79.89      4.18 o 
  -3   3   7      468.04      466.40     25.33 o 
  -2   3   7      389.09      415.64     10.07 o 
  -1   3   7      123.11      149.72      6.60 o 
   0   3   7       47.50       43.59      4.73 o 
   1   3   7       57.05       50.12      5.23 o 
   2   3   7     1134.77     1093.65     18.87 o 
   3   3   7      270.24      270.14      9.57 o 
   4   3   7      658.16      636.40     19.32 o 
   5   3   7        7.39        1.27      4.62 o 
   6   3   7       17.06       22.40      6.21 o 
   7   3   7       91.86      128.39     15.13 o 
   8   3   7       44.70       49.89     12.77 o 
 -12   4   7       23.15       20.45      7.57 o 
 -11   4   7        4.48       13.24      6.35 o 
 -10   4   7       46.87       44.76      5.83 o 
  -9   4   7       10.55        8.11      4.47 o 
  -8   4   7       14.57       13.54      4.42 o 
  -7   4   7      423.36      409.40      9.14 o 
  -6   4   7        0.08       -0.62      3.04 o 
  -5   4   7        1.16       -0.25      2.72 o 
  -4   4   7     1188.20     1134.45     18.07 o 
  -3   4   7       45.21       43.04      4.70 o 
  -2   4   7      724.82      731.92     11.81 o 
  -1   4   7      396.66      407.86     10.34 o 
   0   4   7       27.99       25.98      6.57 o 
   1   4   7       10.80       15.64      4.07 o 
   2   4   7        5.50        7.08      4.03 o 
   3   4   7       50.74       39.05      5.36 o 
   4   4   7        0.88        5.31      3.76 o 
   5   4   7        1.92       -0.77      4.90 o 
   6   4   7       43.34       50.85      7.33 o 
 -12   5   7       10.64       14.21      6.68 o 
 -11   5   7       47.81       63.39      8.43 o 
 -10   5   7        6.42        7.00      4.79 o 
  -9   5   7       63.74       53.55      9.28 o 
  -8   5   7     1498.53     1444.15     28.42 o 
  -7   5   7        0.84       -2.96      3.21 o 
  -6   5   7       34.93       25.14      3.63 o 
  -5   5   7       99.37      105.52      6.98 o 
  -4   5   7      199.09      182.72      7.70 o 
  -3   5   7      173.54      167.07      6.24 o 
  -2   5   7       65.55       66.40      4.35 o 
  -1   5   7       39.98       27.65      4.30 o 
   0   5   7      512.05      477.56     11.45 o 
   1   5   7      121.07      124.33      6.70 o 
   2   5   7       40.49       47.87      5.33 o 
   3   5   7       25.15        9.59      4.09 o 
   4   5   7      398.51      343.67     13.41 o 
   5   5   7      283.37      289.08     12.78 o 
   6   5   7       15.16       14.71      6.07 o 
 -12   6   7        2.09       -6.09      6.09 o 
 -11   6   7       15.64       23.73      6.90 o 
 -10   6   7        3.87       10.78      6.16 o 
  -9   6   7        7.10        3.38      4.36 o 
  -8   6   7       46.32       58.96      5.65 o 
  -7   6   7       11.39       16.81      5.99 o 
  -6   6   7      458.14      401.95     15.44 o 
  -5   6   7      477.35      478.82     11.79 o 
  -4   6   7       26.72       33.73      7.56 o 
  -3   6   7      801.69      715.97     14.44 o 
  -2   6   7      110.75      109.09      6.86 o 
  -1   6   7      156.28      162.54      7.12 o 
   0   6   7        1.47        0.15      3.34 o 
   1   6   7        0.83       -2.06      4.94 o 
   2   6   7        6.93        9.27      3.96 o 
   3   6   7      424.30      431.51     14.30 o 
   4   6   7      186.13      157.41      9.82 o 
   5   6   7       65.69       81.77     13.48 o 
   6   6   7        0.64        1.33      5.23 o 
   7   6   7       31.59       39.02     12.77 o 
 -12   7   7        0.31        1.19      6.29 o 
 -11   7   7       24.63       36.30      7.57 o 
 -10   7   7       52.46       54.09      6.51 o 
  -9   7   7      209.69      227.16     12.03 o 
  -8   7   7       80.19       60.93      7.69 o 
  -7   7   7       74.17       73.20     13.12 o 
  -6   7   7      964.34      888.11     16.68 o 
  -5   7   7      329.86      284.64     11.80 o 
  -4   7   7       52.90       44.89      4.14 o 
  -3   7   7       16.11       27.95      3.69 o 
  -2   7   7      122.91      106.16      5.28 o 
  -1   7   7       15.14       17.51      3.99 o 
   0   7   7      165.52      139.10      6.74 o 
   1   7   7      537.69      514.07     12.12 o 
   2   7   7       68.16       59.23      5.39 o 
   3   7   7      177.91      182.67      8.37 o 
   4   7   7      156.15      168.51     10.28 o 
   5   7   7      125.56      131.03      9.66 o 
   6   7   7       11.64       10.56      5.86 o 
   7   7   7        0.82       -5.41      5.41 o 
 -12   8   7        4.60       14.66     10.88 o 
 -11   8   7        1.25       -4.92      6.19 o 
 -10   8   7       48.62       74.49      8.99 o 
  -9   8   7        1.28       -5.68      5.68 o 
  -8   8   7       58.57       67.52      8.08 o 
  -7   8   7      168.03      139.21     10.05 o 
  -6   8   7       19.29       29.84     14.90 o 
  -5   8   7      330.36      320.82     10.57 o 
  -4   8   7       91.93       70.72      4.73 o 
  -3   8   7      228.84      218.34      7.11 o 
  -2   8   7        1.02        3.15      4.13 o 
  -1   8   7      264.72      258.31      8.66 o 
   0   8   7        0.00       -2.42      5.87 o 
   1   8   7        6.07        5.31      4.04 o 
   2   8   7       42.27       38.28      6.41 o 
   3   8   7        0.42       -4.05      4.73 o 
   4   8   7       16.25       -0.10      7.33 o 
   5   8   7       22.26       20.01      6.08 o 
   6   8   7       31.68       31.29      6.82 o 
   7   8   7       17.55       23.69      7.21 o 
 -12   9   7       19.70       50.13     13.71 o 
 -11   9   7       32.17       35.69      8.28 o 
 -10   9   7        8.82       19.09      7.26 o 
  -9   9   7        1.56       14.46      7.92 o 
  -8   9   7        8.17        1.89      6.38 o 
  -7   9   7       19.06       32.50      7.00 o 
  -6   9   7      561.25      589.04     18.17 o 
  -5   9   7      742.11      786.56     28.56 o 
  -4   9   7      373.90      388.61      9.16 o 
  -3   9   7       45.25       51.39      4.38 o 
  -2   9   7      199.21      172.46      6.58 o 
  -1   9   7      468.07      481.01     11.51 o 
   0   9   7       17.07       16.18      6.83 o 
   1   9   7      505.42      502.38     12.25 o 
   2   9   7      250.48      236.10     22.99 o 
   3   9   7       70.46       92.48     19.15 o 
   4   9   7       10.03        5.91      5.15 o 
   5   9   7        0.19        4.30      4.94 o 
   6   9   7       17.43       25.40      7.00 o 
   7   9   7        3.16        1.32      6.47 o 
 -11  10   7       10.15       17.91      7.76 o 
 -10  10   7      153.78      122.29     10.70 o 
  -9  10   7        0.12        4.10      5.93 o 
  -8  10   7        6.31        8.68      7.21 o 
  -7  10   7      284.25      313.72     13.95 o 
  -6  10   7       63.88       66.20      8.18 o 
  -5  10   7     1051.08     1011.98     15.36 o 
  -4  10   7        6.61        8.49      3.52 o 
  -3  10   7       94.33      106.49      7.61 o 
  -2  10   7        1.35        0.88      3.15 o 
  -1  10   7     1123.83     1083.86     18.34 o 
   0  10   7      158.00      177.74      7.88 o 
   1  10   7      117.91      106.76      6.47 o 
   2  10   7        8.82       13.01      7.68 o 
   3  10   7       13.47       16.97     15.49 o 
   4  10   7       67.70       61.73     11.82 o 
   5  10   7        2.05       -1.00      5.28 o 
   6  10   7        2.87        1.51      6.98 o 
   7  10   7        3.01        2.48     10.88 o 
 -11  11   7       42.50       45.97     14.07 o 
 -10  11   7        3.12        9.05      6.90 o 
  -9  11   7      109.15      108.25     10.42 o 
  -8  11   7       65.86       80.55      8.84 o 
  -7  11   7        0.76        4.89      6.15 o 
  -6  11   7        0.50       -1.34      6.38 o 
  -5  11   7        1.01       -1.71      3.66 o 
  -4  11   7      217.06      240.52      7.99 o 
  -3  11   7      389.27      428.00      9.92 o 
  -2  11   7       31.04       31.32      4.23 o 
  -1  11   7        0.19        4.08      3.75 o 
   0  11   7       22.52       33.11      4.85 o 
   1  11   7       77.54       68.12      5.34 o 
   2  11   7      131.39      111.89      8.80 o 
   3  11   7      180.05      178.47     10.47 o 
   4  11   7       19.12       22.85     10.29 o 
   5  11   7        0.02        6.11      5.68 o 
   6  11   7        8.42       28.18     18.33 o 
   7  11   7        3.06        2.36      8.51 o 
 -11  12   7        0.00       -2.37      8.16 o 
 -10  12   7        5.52       -2.74      6.93 o 
  -9  12   7       24.49       31.11     12.41 o 
  -8  12   7       13.38       10.19     11.47 o 
  -7  12   7      119.38      121.31     10.50 o 
  -6  12   7       34.46       44.29      7.84 o 
  -5  12   7       68.64       73.15      8.58 o 
  -4  12   7      728.20      689.69     12.83 o 
  -3  12   7      572.27      538.14     11.24 o 
  -2  12   7       30.04       25.11      4.19 o 
  -1  12   7      426.56      385.13     10.82 o 
   0  12   7       68.77       68.03      5.62 o 
   1  12   7        3.95        5.55      2.73 o 
   2  12   7        0.51        3.28      5.11 o 
   3  12   7       92.37       92.40      8.55 o 
   4  12   7       31.49       23.01      6.56 o 
   5  12   7        0.27       -4.35      5.37 o 
   6  12   7       11.98        8.22      7.04 o 
 -11  13   7        1.02       -4.97     10.88 o 
 -10  13   7       11.70       30.08      8.52 o 
  -9  13   7       36.22       39.56      8.48 o 
  -8  13   7        0.32       -5.28      5.28 o 
  -7  13   7        1.40       -1.66      8.87 o 
  -6  13   7      404.07      457.77     17.23 o 
  -5  13   7      114.98      126.31      9.94 o 
  -4  13   7       70.58       73.28      6.14 o 
  -3  13   7     1070.60     1045.42     17.49 o 
  -2  13   7       62.27       56.93      4.89 o 
  -1  13   7       12.44       17.49      4.19 o 
   0  13   7        8.42        7.28      3.90 o 
   1  13   7        7.50        4.34      5.17 o 
   2  13   7        1.22        5.60      5.39 o 
   3  13   7        0.76       -2.00      5.91 o 
   4  13   7      158.15      171.52     11.58 o 
   5  13   7       87.56       82.79     13.95 o 
   6  13   7       12.87       27.43      9.93 o 
 -10  14   7       54.57       67.43     10.13 o 
  -9  14   7       12.27        7.56      6.98 o 
  -8  14   7        6.19       15.41      7.16 o 
  -7  14   7       91.91       84.71     12.30 o 
  -6  14   7       66.16       84.64     19.03 o 
  -5  14   7       23.60       20.52      7.15 o 
  -4  14   7      592.63      572.28     13.69 o 
  -3  14   7      107.10      122.52      6.24 o 
  -2  14   7        7.87       13.74      4.00 o 
  -1  14   7       13.31       15.47      4.77 o 
   0  14   7       62.25       73.20      6.01 o 
   1  14   7       74.74       69.64      7.61 o 
   2  14   7      108.94      100.01      8.91 o 
   3  14   7        2.85        1.54      5.60 o 
   4  14   7        5.04       13.33      6.07 o 
   5  14   7        0.75        0.26      8.04 o 
   6  14   7        1.80       -3.31      8.51 o 
 -10  15   7        0.01       -3.31     10.88 o 
  -9  15   7       32.60       21.03     11.94 o 
  -8  15   7       22.81       33.25      8.63 o 
  -7  15   7        0.35        6.12      6.76 o 
  -6  15   7       77.52       81.17     18.21 o 
  -5  15   7       67.96       60.12      8.55 o 
  -4  15   7        1.68        9.19      8.16 o 
  -3  15   7        1.15        5.85      3.71 o 
  -2  15   7       24.19       38.50      4.73 o 
  -1  15   7       74.99       57.22      5.68 o 
   0  15   7       13.67        5.01      4.17 o 
   1  15   7      157.09      145.49      9.99 o 
   2  15   7        2.34        6.00      5.62 o 
   3  15   7        1.01       -2.86      5.33 o 
   4  15   7        0.99       -4.80      5.38 o 
   5  15   7       14.75        8.64      6.62 o 
   6  15   7      140.41      168.12     17.26 o 
 -10  16   7        5.99       21.04     12.77 o 
  -9  16   7       22.20       42.32      9.15 o 
  -8  16   7       36.22       24.45      9.69 o 
  -7  16   7       40.35       34.69      8.21 o 
  -6  16   7       58.83       54.80      8.74 o 
  -5  16   7        3.35       -4.76      8.16 o 
  -4  16   7        3.28        7.03      6.08 o 
  -3  16   7      230.30      215.84      8.16 o 
  -2  16   7       19.12       16.05      4.15 o 
  -1  16   7       15.44       13.97      4.48 o 
   0  16   7      195.70      158.93     10.03 o 
   1  16   7        2.72       -3.61      5.11 o 
   2  16   7        0.07        9.84      5.60 o 
   3  16   7        5.69        1.61      5.85 o 
   4  16   7       31.82       38.50     13.71 o 
   5  16   7       10.00       18.92      9.69 o 
  -9  17   7        5.77        1.18     12.53 o 
  -8  17   7       18.86       13.26      7.55 o 
  -7  17   7       20.72        8.92      7.60 o 
  -6  17   7        0.45        9.86      7.15 o 
  -5  17   7        2.18        0.14      5.98 o 
  -4  17   7        9.99       -2.21      9.69 o 
  -3  17   7        7.23        2.73      4.10 o 
  -2  17   7       30.56       20.86      4.45 o 
  -1  17   7       17.72       17.01      4.18 o 
   0  17   7        0.46       -1.33      4.90 o 
   1  17   7       37.35       46.39      7.80 o 
   2  17   7       40.80       23.91     10.76 o 
   3  17   7        6.79       -2.17      6.04 o 
   4  17   7        0.74        9.54      6.39 o 
   5  17   7       13.30       28.14     11.11 o 
  -9  18   7       11.30        7.33     12.77 o 
  -8  18   7       62.72       40.67     15.37 o 
  -7  18   7       43.12       30.50      8.51 o 
  -6  18   7       24.09       27.54      8.99 o 
  -5  18   7       41.99       47.81      9.03 o 
  -4  18   7        0.01        6.62      9.81 o 
  -3  18   7        4.19       14.66      7.80 o 
  -2  18   7      125.60      143.29      7.26 o 
  -1  18   7       98.69      104.05     14.38 o 
   0  18   7       24.87       16.45      6.42 o 
   1  18   7        0.90       -3.23      4.90 o 
   2  18   7       26.02       13.32      6.53 o 
   3  18   7        1.44        2.37      6.14 o 
   4  18   7        2.48        3.31      8.28 o 
  -8  19   7       92.48      101.68     18.68 o 
  -7  19   7       70.85       64.85     11.47 o 
  -6  19   7       68.87       75.21     10.28 o 
  -5  19   7        0.25       10.69      7.21 o 
  -4  19   7       14.47       33.24      8.63 o 
  -3  19   7       48.91       53.79      8.68 o 
  -2  19   7        0.21        0.82      4.33 o 
  -1  19   7        0.03       -1.93      4.69 o 
   0  19   7       50.62       47.40      7.60 o 
   1  19   7       16.45       10.27      6.42 o 
   2  19   7      127.02      141.77     11.31 o 
   3  19   7        3.83       13.01      8.75 o 
   4  19   7        9.54       35.94     11.35 o 
  -7  20   7       39.28       38.07     15.84 o 
  -6  20   7       51.38       84.20     10.84 o 
  -5  20   7        1.99        0.48      7.22 o 
  -4  20   7       47.33       67.85     25.89 o 
  -3  20   7       35.27       51.63      8.96 o 
  -2  20   7        6.66        9.59      4.87 o 
  -1  20   7       11.72       13.83      5.63 o 
   0  20   7        5.75       11.78      6.62 o 
   1  20   7        7.19        4.09      6.21 o 
   2  20   7       15.93        8.90      6.86 o 
   3  20   7        6.02        7.09      8.99 o 
  -6  21   7       69.19       59.35     17.02 o 
  -5  21   7       46.84       48.65      9.99 o 
  -4  21   7        4.59       22.10     12.41 o 
  -3  21   7        0.07        8.88      7.21 o 
  -2  21   7        1.19      -10.40     10.40 o 
  -1  21   7       10.03        7.00      6.51 o 
   0  21   7       18.80        7.21      6.39 o 
   1  21   7       53.79       48.64      8.79 o 
   2  21   7       39.23       43.98     11.35 o 
  -5  22   7       96.21      118.46     20.10 o 
  -4  22   7        7.74       17.49      8.24 o 
  -3  22   7        6.85       19.39     11.11 o 
  -2  22   7        5.41        7.57     13.48 o 
  -1  22   7       14.66       15.06     10.76 o 
   0  22   7       13.01        9.65      6.02 o 
   1  22   7        0.25        8.99      8.99 o 
  -4  23   7       10.70       18.21     14.66 o 
  -3  23   7       10.62      -11.11     12.53 o 
  -2  23   7        3.94        5.91     13.48 o 
  -1  23   7        4.49        3.66      6.86 o 
 -12   0   8        8.85        7.57      9.46 o 
 -11   0   8       12.32        0.71      8.28 o 
 -10   0   8        1.42        2.13      7.80 o 
  -9   0   8       37.85       44.22      9.46 o 
  -8   0   8        0.48       -1.42      4.51 o 
  -7   0   8      462.23      461.55     13.95 o 
  -6   0   8       18.39       12.58      7.57 o 
  -5   0   8     1169.34     1128.83     49.66 o 
  -4   0   8     1949.15     1991.16     31.76 o 
  -3   0   8     2601.09     2464.58     37.12 o 
  -2   0   8       18.56       15.92      8.04 o 
  -1   0   8     1071.76     1150.35     35.23 o 
   0   0   8     1823.46     1866.10     48.47 o 
   1   0   8        7.87        6.38      8.99 o 
   2   0   8      580.34      642.19     17.47 o 
   3   0   8      969.24      989.30     22.69 o 
   4   0   8        2.86       -1.92      4.85 o 
   5   0   8       30.16       34.05     11.82 o 
 -12   1   8        4.67       13.18      7.26 o 
 -11   1   8        4.58        9.31      6.18 o 
 -10   1   8        0.48        1.13      5.51 o 
  -9   1   8      464.73      487.50     13.36 o 
  -8   1   8       66.55       69.25      6.28 o 
  -7   1   8       27.42       22.10      4.68 o 
  -6   1   8      236.37      212.06     12.98 o 
  -5   1   8        1.53        0.12      3.22 o 
  -4   1   8      601.10      567.40     16.11 o 
  -3   1   8      342.55      338.93      9.68 o 
  -2   1   8      201.90      221.98      8.35 o 
  -1   1   8      542.06      570.80     17.30 o 
   0   1   8        9.64       18.96      4.44 o 
   1   1   8     1536.73     1483.48     23.40 o 
   2   1   8      593.27      571.84     13.88 o 
   3   1   8       12.63       10.80      4.76 o 
   4   1   8       26.36       28.87      9.76 o 
   5   1   8        0.44       -6.50      6.50 o 
 -12   2   8       12.14       26.47      9.46 o 
 -11   2   8      169.77      185.13     11.86 o 
 -10   2   8        9.15        6.78      5.84 o 
  -9   2   8      105.94      123.70      7.25 o 
  -8   2   8       19.94       16.67      3.92 o 
  -7   2   8      608.74      604.61     12.94 o 
  -6   2   8       48.26       46.05      4.18 o 
  -5   2   8     1153.07     1058.95     21.98 o 
  -4   2   8      436.46      438.15     11.82 o 
  -3   2   8      188.99      192.26      8.28 o 
  -2   2   8     1199.67     1148.66     18.80 o 
  -1   2   8      791.64      804.44     19.89 o 
   0   2   8      878.95      893.20     16.96 o 
   1   2   8      255.25      268.14     11.09 o 
   2   2   8        7.39        6.06      4.52 o 
   3   2   8        6.44        7.88      4.30 o 
   4   2   8      128.33      156.20      8.35 o 
   5   2   8       93.64       92.17      8.80 o 
 -12   3   8        0.24       -0.59      6.76 o 
 -11   3   8       19.56       29.91      7.10 o 
 -10   3   8       16.52       26.54      6.44 o 
  -9   3   8       32.27       34.37      5.59 o 
  -8   3   8       78.87       75.90      7.69 o 
  -7   3   8      436.55      414.58     18.84 o 
  -6   3   8      383.23      353.56     10.19 o 
  -5   3   8        0.38        1.77      4.22 o 
  -4   3   8       22.89       24.20      4.32 o 
  -3   3   8        1.47       -1.02      3.57 o 
  -2   3   8       67.08       62.07      6.83 o 
  -1   3   8        0.76        0.60      3.67 o 
   0   3   8      105.44       97.67      6.45 o 
   1   3   8      642.26      611.73     14.32 o 
   2   3   8      271.88      269.20     10.39 o 
   3   3   8        6.85       -1.08      6.77 o 
   4   3   8        7.91        7.43      4.55 o 
   5   3   8       56.70       52.42      7.65 o 
   6   3   8        4.55        4.73     11.11 o 
 -12   4   8        0.41        8.99      6.68 o 
 -11   4   8        3.61        4.06      7.57 o 
 -10   4   8       18.05       20.79      5.22 o 
  -9   4   8        0.03        0.57      4.28 o 
  -8   4   8      101.68      104.24      8.53 o 
  -7   4   8      766.79      719.40     14.84 o 
  -6   4   8      703.10      698.58     14.55 o 
  -5   4   8      400.43      404.36     11.38 o 
  -4   4   8      899.38      900.07     19.09 o 
  -3   4   8      131.75      112.85      9.27 o 
  -2   4   8        7.08        8.71      3.27 o 
  -1   4   8      776.68      739.37     14.94 o 
   0   4   8      492.63      497.67     12.53 o 
   1   4   8        0.59       -0.72      4.04 o 
   2   4   8      461.67      491.20     13.12 o 
   3   4   8       55.12       50.04      6.39 o 
   4   4   8       17.50       14.89      7.80 o 
   5   4   8       33.36       34.58      7.17 o 
   6   4   8       36.14       38.29     13.60 o 
 -12   5   8        1.58        0.47     10.40 o 
 -11   5   8        1.68        5.20      9.46 o 
 -10   5   8        1.20        0.68      7.33 o 
  -9   5   8      131.82      129.30      9.53 o 
  -8   5   8      258.95      265.34     12.54 o 
  -7   5   8        1.30        2.03      4.51 o 
  -6   5   8     2203.30     2158.07     29.38 o 
  -5   5   8      345.93      344.94     10.68 o 
  -4   5   8       12.70        8.79      4.44 o 
  -3   5   8       73.85       90.44      6.50 o 
  -2   5   8       21.54       21.97      3.91 o 
  -1   5   8      147.79      137.35      6.96 o 
   0   5   8      397.61      396.24     11.37 o 
   1   5   8       13.91       25.98      6.14 o 
   2   5   8      273.42      271.49     10.07 o 
   3   5   8      284.02      297.57     10.53 o 
   4   5   8      100.00       69.00      7.96 o 
   5   5   8        2.87        5.91     10.76 o 
   6   5   8        0.61        8.90      8.99 o 
 -12   6   8        2.83       13.48     11.59 o 
 -11   6   8        9.77        0.47      8.75 o 
 -10   6   8        5.84        4.84      8.63 o 
  -9   6   8       77.02       77.94      8.69 o 
  -8   6   8       12.91        9.06      6.13 o 
  -7   6   8     1144.10     1093.99     24.40 o 
  -6   6   8     1144.63     1142.98     19.68 o 
  -5   6   8        4.45       -4.23      4.23 o 
  -4   6   8      555.25      527.68     12.96 o 
  -3   6   8      301.47      312.83      8.46 o 
  -2   6   8        6.25       13.98      3.66 o 
  -1   6   8      196.14      191.04     16.72 o 
   0   6   8      761.51      753.70     15.52 o 
   1   6   8       15.86       10.44      6.18 o 
   2   6   8      618.94      633.80     14.78 o 
   3   6   8      251.17      232.19      9.43 o 
   4   6   8       84.14      105.04      8.97 o 
   5   6   8        4.97       -0.13      5.38 o 
   6   6   8       41.16       45.83     14.42 o 
 -12   7   8       57.42       47.05     13.01 o 
 -11   7   8        7.40        3.72      6.94 o 
 -10   7   8        2.79       16.79      7.02 o 
  -9   7   8      290.42      303.05     23.05 o 
  -8   7   8      130.01      124.25     15.37 o 
  -7   7   8      456.52      459.70     15.54 o 
  -6   7   8      800.00      740.01     18.97 o 
  -5   7   8      131.30      114.69      8.70 o 
  -4   7   8     1235.14     1276.09     21.25 o 
  -3   7   8       14.79       24.43      4.05 o 
  -2   7   8       11.53       20.57      3.97 o 
  -1   7   8       72.00       69.19      5.64 o 
   0   7   8      124.88       89.97     17.03 o 
   1   7   8       20.00       20.38      4.79 o 
   2   7   8      436.95      435.97     12.23 o 
   3   7   8       31.22       31.09      7.21 o 
   4   7   8        1.18        3.77      6.03 o 
   5   7   8        9.27        9.42      7.09 o 
   6   7   8       23.26       27.27      7.57 o 
   7   7   8      101.46      102.86     18.68 o 
 -12   8   8       33.79       27.19     13.01 o 
 -11   8   8        0.87       -1.54      6.86 o 
 -10   8   8        1.36       -1.53      6.19 o 
  -9   8   8       64.03       63.99      8.75 o 
  -8   8   8      331.13      367.59     34.52 o 
  -7   8   8      189.01      180.97     10.93 o 
  -6   8   8        7.23        0.86      4.61 o 
  -5   8   8       16.94       19.15      8.19 o 
  -4   8   8       17.25       19.51      4.02 o 
  -3   8   8        0.59       -0.15      3.45 o 
  -2   8   8     1350.41     1330.20     18.68 o 
  -1   8   8       90.07      101.88      6.54 o 
   0   8   8      250.95      234.65      9.11 o 
   1   8   8      182.56      192.35     14.74 o 
   2   8   8      852.30      837.61     17.04 o 
   3   8   8      205.33      191.49     11.13 o 
   4   8   8       12.43       18.33      6.25 o 
   5   8   8        0.51       -0.19      5.42 o 
   6   8   8       10.08       13.19      6.87 o 
   7   8   8       67.80       88.67     13.24 o 
 -11   9   8       81.08       99.89     15.61 o 
 -10   9   8        1.52       -0.04      6.46 o 
  -9   9   8      148.90      150.43     21.40 o 
  -8   9   8        8.11       15.53      6.76 o 
  -7   9   8       15.27       32.55      6.87 o 
  -6   9   8       18.28       17.48      6.36 o 
  -5   9   8     1252.70     1188.30     21.04 o 
  -4   9   8     1297.78     1154.58     17.19 o 
  -3   9   8      276.91      261.94      8.20 o 
  -2   9   8       41.52       40.52      4.57 o 
  -1   9   8       47.02       41.68      5.20 o 
   0   9   8       97.89      101.55      6.73 o 
   1   9   8       12.57       18.16      4.39 o 
   2   9   8       20.42       13.36      9.06 o 
   3   9   8       21.61       42.50     12.18 o 
   4   9   8        2.66       -2.78      5.42 o 
   5   9   8        0.17        2.98      7.45 o 
   6   9   8        7.86       10.61     11.94 o 
 -11  10   8        9.72       12.94      7.95 o 
 -10  10   8       12.29       10.59      7.27 o 
  -9  10   8       18.62        2.60     12.30 o 
  -8  10   8       47.54       47.51      8.15 o 
  -7  10   8      145.49      144.53     14.54 o 
  -6  10   8       84.41       70.27      8.28 o 
  -5  10   8       57.86       52.90      6.36 o 
  -4  10   8      333.81      300.73      8.85 o 
  -3  10   8      300.52      277.64      8.51 o 
  -2  10   8      133.59      124.20      6.17 o 
  -1  10   8       30.26       22.37      4.68 o 
   0  10   8      270.47      296.62      9.91 o 
   1  10   8        1.66       -0.64      3.71 o 
   2  10   8       82.26       81.60     17.02 o 
   3  10   8      251.11      252.56     12.61 o 
   4  10   8       80.20       84.42      8.97 o 
   5  10   8       23.33       23.68      8.39 o 
   6  10   8       45.19       60.82      9.13 o 
 -11  11   8       71.90       60.45      9.86 o 
 -10  11   8       97.68       79.86     10.02 o 
  -9  11   8      104.75      119.20     13.36 o 
  -8  11   8       16.19       11.82      7.57 o 
  -7  11   8       12.26       13.13      6.76 o 
  -6  11   8      259.22      231.08     13.06 o 
  -5  11   8        4.99        6.06      3.69 o 
  -4  11   8        0.01        0.43      3.66 o 
  -3  11   8       54.83       45.92      4.66 o 
  -2  11   8        0.20       -3.34      3.34 o 
  -1  11   8      206.64      217.46      8.78 o 
   0  11   8       32.00       33.44      5.07 o 
   1  11   8       65.81       63.91     10.10 o 
   2  11   8        6.32        2.65      4.88 o 
   3  11   8        7.07       10.75     12.53 o 
   4  11   8       19.44        7.56      6.17 o 
   5  11   8       77.48       92.29     11.94 o 
   6  11   8        0.14       -4.26      7.57 o 
 -11  12   8       21.97       21.75     12.53 o 
 -10  12   8        2.37       -1.83      7.02 o 
  -9  12   8       37.04       20.53     10.05 o 
  -8  12   8        0.32        1.13      6.70 o 
  -7  12   8        0.27       -1.11      5.85 o 
  -6  12   8       10.49       21.20     10.29 o 
  -5  12   8      160.84      167.53     11.08 o 
  -4  12   8      110.78      137.51      6.73 o 
  -3  12   8      644.94      631.09     12.77 o 
  -2  12   8      458.34      462.46     11.04 o 
  -1  12   8        2.38        3.59      4.89 o 
   0  12   8      411.06      373.91     11.29 o 
   1  12   8       17.93       26.25      6.41 o 
   2  12   8        0.63        3.55      4.98 o 
   3  12   8       95.85      118.38      9.88 o 
   4  12   8       29.67       31.63      7.50 o 
   5  12   8        6.93        5.46     10.64 o 
   6  12   8       58.30       59.59     12.30 o 
 -10  13   8       13.41       16.94      7.93 o 
  -9  13   8        1.86       14.51      7.67 o 
  -8  13   8      111.00      108.29     10.83 o 
  -7  13   8        2.15        0.08      8.51 o 
  -6  13   8       19.52       39.48      7.94 o 
  -5  13   8        0.65        2.81      5.82 o 
  -4  13   8      209.97      215.29      8.50 o 
  -3  13   8       13.90        9.89      3.90 o 
  -2  13   8      662.10      609.11     12.81 o 
  -1  13   8       37.66       39.03      5.20 o 
   0  13   8      358.02      331.43     10.88 o 
   1  13   8      104.69       98.30      8.63 o 
   2  13   8       29.17       24.33      6.56 o 
   3  13   8      138.75      137.11     10.64 o 
   4  13   8        0.31       -1.43      5.54 o 
   5  13   8        7.78        2.36      7.57 o 
 -10  14   8        0.04        9.93     11.82 o 
  -9  14   8        9.47       -4.21      9.46 o 
  -8  14   8       20.51       29.64      8.51 o 
  -7  14   8       43.98       43.82      8.80 o 
  -6  14   8        8.53        0.43      6.36 o 
  -5  14   8      205.47      228.28     13.26 o 
  -4  14   8       30.79       39.57      7.09 o 
  -3  14   8       97.98       90.00      7.58 o 
  -2  14   8      322.57      315.66      9.73 o 
  -1  14   8       28.38       31.81      5.09 o 
   0  14   8      453.89      404.75     11.98 o 
   1  14   8      415.88      393.01     15.31 o 
   2  14   8       21.05       20.78      6.48 o 
   3  14   8       10.64       16.66      7.68 o 
   4  14   8        9.88       10.15      7.08 o 
   5  14   8        0.09       -6.38      6.38 o 
 -10  15   8       40.18       47.29     14.66 o 
  -9  15   8       37.38       51.69     20.22 o 
  -8  15   8       71.86       73.54     10.16 o 
  -7  15   8       66.50       79.72     19.03 o 
  -6  15   8        9.99       21.15      7.67 o 
  -5  15   8       36.35       48.34      8.38 o 
  -4  15   8       16.86       28.60      5.29 o 
  -3  15   8        6.74        2.85      3.76 o 
  -2  15   8        9.75        3.47      3.87 o 
  -1  15   8       19.73       24.51      5.82 o 
   0  15   8       39.12       27.53      6.76 o 
   1  15   8       74.30       85.32      8.80 o 
   2  15   8       41.15       34.13      7.44 o 
   3  15   8       34.35       30.89      9.81 o 
   4  15   8        5.70        4.49      7.57 o 
   5  15   8       12.58       13.48      9.46 o 
  -9  16   8       35.44       25.77     13.95 o 
  -8  16   8      255.68      269.44     16.12 o 
  -7  16   8        3.28        8.19     11.35 o 
  -6  16   8      142.37      164.47     15.96 o 
  -5  16   8        7.94        5.14      8.87 o 
  -4  16   8       55.98       59.30      8.62 o 
  -3  16   8       82.41       96.84      6.39 o 
  -2  16   8        1.33       -0.67      3.70 o 
  -1  16   8       17.66       13.63      4.85 o 
   0  16   8      291.71      297.03     13.69 o 
   1  16   8       11.06        3.30      6.03 o 
   2  16   8        4.01       -4.90      4.90 o 
   3  16   8       50.77       52.49      8.78 o 
   4  16   8       19.07       26.25      9.46 o 
  -9  17   8       15.20       25.06     12.77 o 
  -8  17   8        0.90       -2.71      6.99 o 
  -7  17   8       22.08       16.24     13.12 o 
  -6  17   8       99.89      110.90     11.17 o 
  -5  17   8      124.28      156.79     16.55 o 
  -4  17   8       72.39       79.08      9.65 o 
  -3  17   8       30.54       45.62      5.97 o 
  -2  17   8       30.50       27.35      4.97 o 
  -1  17   8       83.40      105.61      6.75 o 
   0  17   8        0.01       -3.18      5.01 o 
   1  17   8       14.65       12.43      6.53 o 
   2  17   8        1.00       -6.27      6.27 o 
   3  17   8        0.23       -2.36      7.33 o 
   4  17   8        0.02        6.15      7.33 o 
  -8  18   8        5.89      -11.11     12.77 o 
  -7  18   8       16.35       17.80      8.51 o 
  -6  18   8       20.95       15.66      8.28 o 
  -5  18   8        3.00        2.70      6.78 o 
  -4  18   8       19.53       10.98      7.03 o 
  -3  18   8        0.27       -3.93      3.93 o 
  -2  18   8      199.94      219.23      8.88 o 
  -1  18   8       14.90       19.45      5.84 o 
   0  18   8       10.47        6.83     10.64 o 
   1  18   8        5.37        0.92      6.74 o 
   2  18   8       11.14       10.00      7.38 o 
   3  18   8       45.58       27.67     10.17 o 
  -7  19   8       13.86        6.86     13.95 o 
  -6  19   8       52.00       62.65     10.40 o 
  -5  19   8       60.99       59.67     12.53 o 
  -4  19   8        3.83       -1.35      6.81 o 
  -3  19   8       10.95        9.63      6.70 o 
  -2  19   8        1.58        2.45      4.81 o 
  -1  19   8        0.00        4.48      4.93 o 
   0  19   8        3.40       -5.44      5.44 o 
   1  19   8        0.19       -6.15      8.75 o 
   2  19   8        9.39       16.55      9.22 o 
  -7  20   8       45.36       48.24     16.55 o 
  -6  20   8       33.33       22.70     14.19 o 
  -5  20   8        1.34        0.24      8.04 o 
  -4  20   8       75.84       74.62     14.42 o 
  -3  20   8       24.56       33.69      8.61 o 
  -2  20   8        0.58        2.32      6.21 o 
  -1  20   8        8.11       -1.20      5.14 o 
   0  20   8       42.31       37.79      9.34 o 
   1  20   8        5.90        3.41      6.65 o 
   2  20   8        0.49       -3.31      8.04 o 
  -6  21   8        1.07       -5.20     13.48 o 
  -5  21   8        3.84        1.66     12.77 o 
  -4  21   8        4.46       13.98      8.46 o 
  -3  21   8       40.76       42.97      8.97 o 
  -2  21   8        2.98       14.98     10.40 o 
  -1  21   8       10.55        7.78      5.90 o 
   0  21   8       10.20       12.73      5.77 o 
   1  21   8       19.93       10.64      8.99 o 
  -4  22   8        1.36      -13.01     13.01 o 
  -3  22   8       22.23       25.06     15.37 o 
  -2  22   8        0.03        0.95     11.59 o 
  -1  22   8        7.62       10.94      7.00 o 
 -12   1   9       44.91       49.57      8.99 o 
 -11   1   9       76.61       88.05      9.15 o 
 -10   1   9        2.18       -4.56     14.31 o 
  -9   1   9        6.29       12.28      4.55 o 
  -8   1   9       68.53       79.99      6.76 o 
  -7   1   9      662.10      637.20     44.71 o 
  -6   1   9      785.50      780.30     18.56 o 
  -5   1   9     1087.62     1032.11     19.22 o 
  -4   1   9      578.10      567.70     12.89 o 
  -3   1   9      152.97      129.76      9.53 o 
  -2   1   9       13.76       12.68      6.86 o 
  -1   1   9       25.41       32.00      7.67 o 
   0   1   9      154.70      153.91     11.04 o 
   1   1   9      287.30      288.14     22.58 o 
   2   1   9        2.09       -0.28      4.43 o 
   3   1   9        0.62       -4.32      4.32 o 
   4   1   9       46.72       44.31      6.39 o 
   5   1   9        1.38       -7.09     10.88 o 
 -12   2   9       36.55       39.25     11.82 o 
 -11   2   9        8.37       30.27     10.40 o 
 -10   2   9        0.09       -4.02      7.80 o 
  -9   2   9       17.76       12.40     13.71 o 
  -8   2   9      447.36      465.74     12.46 o 
  -7   2   9      126.76      119.87      7.05 o 
  -6   2   9      296.35      283.28     15.84 o 
  -5   2   9      994.04      974.78     23.66 o 
  -4   2   9        9.47       15.37      4.79 o 
  -3   2   9     1304.32     1240.31     20.46 o 
  -2   2   9      183.26      195.37      8.80 o 
  -1   2   9       55.02       51.38      8.99 o 
   0   2   9      865.89      839.69     22.19 o 
   1   2   9     1470.34     1500.17     35.87 o 
   2   2   9      391.84      374.38     12.21 o 
   3   2   9        5.63        6.41      5.07 o 
   4   2   9       31.60       29.38      6.02 o 
   5   2   9       82.04      126.04     10.28 o 
 -12   3   9       10.33       31.45     11.82 o 
 -11   3   9       38.14       57.69     12.06 o 
 -10   3   9       22.32       28.33      7.00 o 
  -9   3   9       61.29       68.43     14.31 o 
  -8   3   9      440.28      486.01     12.76 o 
  -7   3   9      101.57       93.43      6.50 o 
  -6   3   9      426.05      440.89     11.83 o 
  -5   3   9      481.48      493.97     15.80 o 
  -4   3   9      206.11      193.31     14.85 o 
  -3   3   9      468.90      424.60     11.74 o 
  -2   3   9     2284.24     2196.41     30.37 o 
  -1   3   9        0.04       -0.20      4.22 o 
   0   3   9      779.51      791.68     18.50 o 
   1   3   9      344.51      354.53     11.91 o 
   2   3   9        0.16        0.78      4.53 o 
   3   3   9        5.11        2.09      5.41 o 
   4   3   9        1.45        4.81      5.44 o 
   5   3   9       12.79        6.68      6.26 o 
 -12   4   9       17.98       21.52     11.59 o 
 -11   4   9        2.26       -0.71      9.46 o 
 -10   4   9      103.27      101.31     10.52 o 
  -9   4   9       89.78      105.99     16.08 o 
  -8   4   9      150.97      147.50      9.95 o 
  -7   4   9       47.57       49.62      5.76 o 
  -6   4   9       15.06       10.20      5.08 o 
  -5   4   9      151.98      143.64      9.28 o 
  -4   4   9      108.12       98.98     14.64 o 
  -3   4   9      319.91      310.34     17.26 o 
  -2   4   9      285.87      274.18     13.09 o 
  -1   4   9      222.00      214.98      9.11 o 
   0   4   9      596.51      593.78     14.41 o 
   1   4   9      209.25      185.01      8.76 o 
   2   4   9        8.48        9.07      4.67 o 
   3   4   9        0.28       -4.20      4.20 o 
   4   4   9       26.09       28.02     17.38 o 
   5   4   9        6.84        7.88     13.48 o 
 -12   5   9        8.92        8.28     10.64 o 
 -11   5   9       34.31       51.07     11.82 o 
 -10   5   9      224.53      243.16     16.43 o 
  -9   5   9      203.31      224.84     12.46 o 
  -8   5   9      318.28      293.60     12.87 o 
  -7   5   9       11.72       16.30      5.29 o 
  -6   5   9       16.06        9.34      4.73 o 
  -5   5   9      555.72      504.15     19.57 o 
  -4   5   9      424.70      386.13     15.27 o 
  -3   5   9       95.37      121.84      9.96 o 
  -2   5   9        0.60        2.22      3.62 o 
  -1   5   9      926.65      902.62     22.98 o 
   0   5   9      464.25      438.17     12.57 o 
   1   5   9      126.90      116.54      7.61 o 
   2   5   9        3.47        0.59      4.62 o 
   3   5   9        0.67        5.46      4.83 o 
   4   5   9       24.31       22.33      6.62 o 
   5   5   9        0.07       -5.26      5.26 o 
   6   5   9       27.30       39.73      8.61 o 
 -12   6   9        5.29       -8.75      9.69 o 
 -11   6   9        5.00       14.42     10.88 o 
 -10   6   9       12.14       11.59      6.85 o 
  -9   6   9        0.42       -3.32      5.93 o 
  -8   6   9      234.98      266.33     14.31 o 
  -7   6   9      111.46      115.54      7.32 o 
  -6   6   9      603.79      575.16     14.01 o 
  -5   6   9       58.37       40.79      5.72 o 
  -4   6   9        0.17       -3.94      5.70 o 
  -3   6   9        3.48        2.14      3.49 o 
  -2   6   9        4.27        4.23      4.30 o 
  -1   6   9       95.38       99.32      6.93 o 
   0   6   9      888.14      870.45     33.06 o 
   1   6   9        9.94        5.43      4.47 o 
   2   6   9       83.15       78.77      7.48 o 
   3   6   9        8.73       22.38      6.73 o 
   4   6   9       11.08       26.29      7.08 o 
   5   6   9       16.21       10.94     11.00 o 
   6   6   9       15.50       24.31      7.87 o 
 -12   7   9       89.57      105.93     16.08 o 
 -11   7   9       10.13       16.54      7.84 o 
 -10   7   9        0.08       -1.72      6.29 o 
  -9   7   9      126.83      130.45     17.26 o 
  -8   7   9      359.24      357.17     15.05 o 
  -7   7   9      215.21      184.20     25.30 o 
  -6   7   9      322.80      308.52     10.88 o 
  -5   7   9      225.09      247.76     10.30 o 
  -4   7   9       15.04       21.16      5.15 o 
  -3   7   9       92.35      103.08      6.03 o 
  -2   7   9      464.98      423.23     10.46 o 
  -1   7   9       31.01       25.66      5.01 o 
   0   7   9      260.29      269.12     14.22 o 
   1   7   9       33.02       34.09      5.39 o 
   2   7   9       22.38       20.37      5.22 o 
   3   7   9        7.79       13.05      6.21 o 
   4   7   9       18.51       38.68     15.37 o 
   5   7   9        0.91        7.41      6.74 o 
   6   7   9       41.88       58.02      9.25 o 
 -11   8   9        4.59        2.43      7.52 o 
 -10   8   9      167.94      168.08     12.02 o 
  -9   8   9       19.30       15.51      7.10 o 
  -8   8   9       76.78       58.44      8.26 o 
  -7   8   9       17.39       12.15      8.63 o 
  -6   8   9      111.58       98.00      7.35 o 
  -5   8   9       75.75       89.23      7.08 o 
  -4   8   9        0.08       -4.47      4.47 o 
  -3   8   9       17.82       15.61      3.97 o 
  -2   8   9      294.24      275.38      8.70 o 
  -1   8   9      808.72      788.32     24.63 o 
   0   8   9       12.02       17.87      4.80 o 
   1   8   9       86.48       68.19      6.37 o 
   2   8   9       50.35       64.06      6.45 o 
   3   8   9        7.45       13.50      8.39 o 
   4   8   9       36.67       53.74      8.41 o 
   5   8   9       12.74       11.70      7.13 o 
   6   8   9       13.74        3.07      8.04 o 
 -11   9   9      110.33      124.35     12.12 o 
 -10   9   9      170.67      176.34     12.39 o 
  -9   9   9        0.70       -1.12     12.77 o 
  -8   9   9       54.12       66.60     10.88 o 
  -7   9   9        0.07       -5.49      5.49 o 
  -6   9   9      486.68      446.39     13.25 o 
  -5   9   9      738.92      758.37     23.09 o 
  -4   9   9       30.16       21.13      4.30 o 
  -3   9   9      217.71      221.38      7.96 o 
  -2   9   9      377.59      354.62      9.76 o 
  -1   9   9      164.59      134.95      7.82 o 
   0   9   9      128.72      130.14      8.16 o 
   1   9   9       22.66       31.47      6.29 o 
   2   9   9       17.66       36.84      7.15 o 
   3   9   9       32.87       32.67     13.36 o 
   4   9   9        0.23        3.13      6.98 o 
   5   9   9        2.97       -1.51      6.55 o 
 -11  10   9        0.22        4.05      7.77 o 
 -10  10   9       48.90       39.68      8.44 o 
  -9  10   9        0.10        0.63      6.76 o 
  -8  10   9        0.23       -7.89     10.64 o 
  -7  10   9       36.31       36.00      7.76 o 
  -6  10   9      211.69      236.43     13.20 o 
  -5  10   9      109.57       97.98      7.57 o 
  -4  10   9      127.30       97.81      6.04 o 
  -3  10   9      232.60      220.45      8.06 o 
  -2  10   9      195.64      169.14      7.26 o 
  -1  10   9       70.11       62.35      5.84 o 
   0  10   9      245.56      235.40      9.65 o 
   1  10   9       82.82       80.42      6.82 o 
   2  10   9       39.44       52.98      7.78 o 
   3  10   9        3.64       -5.37      5.37 o 
   4  10   9        0.03        3.11      6.02 o 
   5  10   9        0.01       -5.03      5.03 o 
 -11  11   9       88.05       96.95     16.08 o 
 -10  11   9      217.13      265.50     38.19 o 
  -9  11   9       39.07       27.69      8.26 o 
  -8  11   9       17.65        7.69      6.73 o 
  -7  11   9       36.18       47.06      8.24 o 
  -6  11   9       27.82       33.23      7.31 o 
  -5  11   9        0.22        3.49      5.09 o 
  -4  11   9      329.28      320.85      9.56 o 
  -3  11   9       58.21       74.15      5.61 o 
  -2  11   9       57.98       49.38      5.14 o 
  -1  11   9       21.73       24.75      4.99 o 
   0  11   9       47.54       48.49      5.76 o 
   1  11   9       44.33       45.71      5.74 o 
   2  11   9        8.37        5.77     13.24 o 
   3  11   9       17.77       16.17      6.69 o 
   4  11   9        2.72       -0.56      6.05 o 
   5  11   9        5.03       -6.62      6.62 o 
 -10  12   9       29.76       31.65     11.82 o 
  -9  12   9      167.59      207.11     13.54 o 
  -8  12   9       11.20       11.89      7.37 o 
  -7  12   9       16.99       13.89     11.35 o 
  -6  12   9       26.72       48.19      8.57 o 
  -5  12   9      104.78      114.46      7.35 o 
  -4  12   9       87.77      116.96      7.03 o 
  -3  12   9       78.81       67.20      5.60 o 
  -2  12   9      261.87      251.11      8.84 o 
  -1  12   9      170.63      193.35     10.85 o 
   0  12   9       14.16        8.93      4.56 o 
   1  12   9        2.94        8.43      5.95 o 
   2  12   9       32.38       35.67     10.17 o 
   3  12   9       33.05       30.60      7.52 o 
   4  12   9        2.04       -1.47      6.19 o 
   5  12   9       19.69       35.00     10.64 o 
 -10  13   9        1.55        3.78     11.11 o 
  -9  13   9        3.30        5.60      7.71 o 
  -8  13   9      187.12      208.65     13.27 o 
  -7  13   9       51.75       65.70     10.52 o 
  -6  13   9       23.10       16.02      9.69 o 
  -5  13   9      545.20      516.76     18.48 o 
  -4  13   9       95.41      108.40      6.56 o 
  -3  13   9        3.14       -1.68      4.47 o 
  -2  13   9       76.13       78.90      6.05 o 
  -1  13   9       25.57       20.00      6.55 o 
   0  13   9       23.66       16.52      4.84 o 
   1  13   9      144.32      152.42     11.23 o 
   2  13   9        3.02        7.31      5.76 o 
   3  13   9       15.06        6.48      6.47 o 
   4  13   9        0.86        8.99      8.51 o 
 -10  14   9       12.21        9.46     12.77 o 
  -9  14   9        6.85        0.70      6.93 o 
  -8  14   9       25.84       27.98      9.58 o 
  -7  14   9       10.75       27.88      8.38 o 
  -6  14   9       58.58       56.50      8.92 o 
  -5  14   9        3.06        1.51     13.01 o 
  -4  14   9        1.05        4.09      4.06 o 
  -3  14   9      289.99      289.06      9.62 o 
  -2  14   9       27.57       31.30      4.96 o 
  -1  14   9        0.55        3.56      4.96 o 
   0  14   9       54.20       54.78      8.06 o 
   1  14   9        8.56        3.66      5.79 o 
   2  14   9        8.18        3.30      6.19 o 
   3  14   9        3.82       -3.73      8.04 o 
   4  14   9        8.05        8.51      8.04 o 
  -9  15   9       20.92       26.96     14.19 o 
  -8  15   9      240.52      268.45     15.86 o 
  -7  15   9      282.30      307.01     16.30 o 
  -6  15   9        0.68      -11.11     15.84 o 
  -5  15   9       38.21       42.31     26.25 o 
  -4  15   9       34.00       25.77      5.49 o 
  -3  15   9        2.32        2.31      3.90 o 
  -2  15   9      107.69      100.37     11.84 o 
  -1  15   9       79.02       82.33      7.07 o 
   0  15   9      118.18      105.83      9.43 o 
   1  15   9        0.31       -5.89     10.05 o 
   2  15   9       16.31       16.97      6.69 o 
   3  15   9       55.80       64.08     12.30 o 
   4  15   9        0.79        8.99      7.80 o 
  -9  16   9        0.08        9.93     12.77 o 
  -8  16   9      113.84      109.24     17.97 o 
  -7  16   9       17.43       28.40      8.86 o 
  -6  16   9        0.86       -3.56      6.98 o 
  -5  16   9       99.76      104.49     10.79 o 
  -4  16   9       29.35       35.80      8.34 o 
  -3  16   9        5.32        3.04      4.08 o 
  -2  16   9       78.75       84.10      6.48 o 
  -1  16   9       33.28       43.34      5.48 o 
   0  16   9        9.07       -2.70      5.51 o 
   1  16   9       56.25       79.56     26.01 o 
   2  16   9       25.75       28.83      7.92 o 
   3  16   9       72.01       68.10     12.06 o 
  -8  17   9       42.32       40.91     15.84 o 
  -7  17   9      135.97      162.10     19.51 o 
  -6  17   9       35.79       68.43      9.88 o 
  -5  17   9        2.94       15.97     11.23 o 
  -4  17   9       26.60       32.64      8.22 o 
  -3  17   9      112.67      120.40      8.26 o 
  -2  17   9        0.05       -2.23      5.87 o 
  -1  17   9       49.48       56.28      7.20 o 
   0  17   9       28.03       10.44      7.57 o 
   1  17   9        0.53       -1.44      5.90 o 
   2  17   9        3.70        7.80      8.28 o 
  -8  18   9       15.40       10.88     13.48 o 
  -7  18   9       17.94       -8.99     12.77 o 
  -6  18   9        0.75        3.72      6.94 o 
  -5  18   9        5.65        8.58      7.77 o 
  -4  18   9        1.70        4.04      7.03 o 
  -3  18   9        2.92        5.09      4.94 o 
  -2  18   9        3.98        5.56      4.40 o 
  -1  18   9        0.95       -4.92      4.92 o 
   0  18   9       18.64       28.22      7.94 o 
   1  18   9       83.12      109.72     13.95 o 
   2  18   9       48.32       46.35     11.59 o 
  -7  19   9       30.74       24.12     14.66 o 
  -6  19   9        5.74      -12.30     12.30 o 
  -5  19   9      125.36      152.86     13.26 o 
  -4  19   9       35.39       35.03      8.80 o 
  -3  19   9        4.91        7.56      7.10 o 
  -2  19   9       21.38       13.73      5.97 o 
  -1  19   9       21.22       12.15      5.83 o 
   0  19   9        0.02       -7.35      7.57 o 
   1  19   9       53.97       29.32     10.64 o 
  -6  20   9       26.01       42.33     15.37 o 
  -5  20   9        3.40        4.02     13.01 o 
  -4  20   9        4.53        5.10      7.84 o 
  -3  20   9       28.37       24.15      8.70 o 
  -2  20   9       21.17       22.07     10.76 o 
  -1  20   9       11.78        8.11      6.18 o 
   0  20   9       25.30       24.59      9.93 o 
  -4  21   9       53.99       43.03     16.32 o 
  -3  21   9        3.89        9.93     12.06 o 
  -2  21   9        1.34        2.03      7.68 o 
  -9   0  10       48.88       65.73     11.82 o 
  -8   0  10     1177.45     1129.78     35.94 o 
  -7   0  10       91.70       97.42     12.06 o 
  -6   0  10       39.90       33.10      9.22 o 
  -5   0  10       25.08       27.90      9.69 o 
  -4   0  10        9.16       10.88      8.51 o 
  -3   0  10     1443.81     1325.33     40.20 o 
  -2   0  10     1120.36     1123.87     36.89 o 
  -1   0  10      942.37      954.80     35.23 o 
   0   0  10       64.15       79.45     14.19 o 
   1   0  10      269.84      286.11     21.04 o 
   2   0  10        0.41       -5.44     10.40 o 
   3   0  10       81.86      139.51     17.26 o 
   4   0  10      118.98       96.47     17.02 o 
 -12   1  10        3.70        6.38      9.69 o 
 -11   1  10      108.28      122.48     14.90 o 
 -10   1  10       28.44       29.56      9.93 o 
  -9   1  10      170.70      168.59     15.84 o 
  -8   1  10        2.73       -5.43      5.43 o 
  -7   1  10        1.58       -5.56      5.56 o 
  -6   1  10      177.32      188.06     11.03 o 
  -5   1  10        0.06       -6.27      6.27 o 
  -4   1  10      393.59      330.79     13.63 o 
  -3   1  10       10.47       -3.59      6.18 o 
  -2   1  10      455.47      461.25     16.96 o 
  -1   1  10        4.76       -6.29      6.29 o 
   0   1  10      521.53      519.26     18.86 o 
   1   1  10       50.29       32.64      8.35 o 
   2   1  10        4.84        4.73      7.61 o 
   3   1  10        1.92        2.48      7.69 o 
   4   1  10       20.32       12.85     14.31 o 
 -12   2  10        0.34       -8.75      8.75 o 
 -11   2  10       31.00       40.91     11.59 o 
 -10   2  10       21.39       24.12      9.93 o 
  -9   2  10       28.47       25.51      6.76 o 
  -8   2  10        0.56       -2.36      4.47 o 
  -7   2  10        0.06       -1.04      3.00 o 
  -6   2  10        1.42        9.57     12.30 o 
  -5   2  10        0.62       -1.99      5.18 o 
  -4   2  10       83.38       88.16     16.55 o 
  -3   2  10      199.96      177.01     11.07 o 
  -2   2  10      639.24      614.98     19.23 o 
  -1   2  10       12.08        9.85      7.24 o 
   0   2  10       12.51       21.55     12.41 o 
   1   2  10        0.06        5.32      7.31 o 
   2   2  10       87.21       99.44      7.71 o 
   3   2  10       54.60       36.38     13.27 o 
   4   2  10        0.13        5.06      6.11 o 
   5   2  10       74.56       74.25     16.79 o 
 -12   3  10       27.99       40.43     11.35 o 
 -11   3  10        0.18        2.13      8.99 o 
 -10   3  10        5.01        2.96     10.40 o 
  -9   3  10        2.26        2.62      6.01 o 
  -8   3  10       18.68       11.04      5.05 o 
  -7   3  10      179.34      190.83      8.87 o 
  -6   3  10      218.17      219.67     12.41 o 
  -5   3  10      439.68      398.93     11.79 o 
  -4   3  10       83.71       94.79     11.23 o 
  -3   3  10      361.60      328.92     14.62 o 
  -2   3  10       78.73       76.73     15.61 o 
  -1   3  10       11.01        1.71      7.21 o 
   0   3  10      233.48      238.24     10.38 o 
   1   3  10       62.18       65.46      7.25 o 
   2   3  10        1.42       11.42      5.03 o 
   3   3  10        9.99        2.77      6.70 o 
   4   3  10       49.88       75.19      9.18 o 
   5   3  10       59.28       80.23     13.24 o 
 -12   4  10       19.05       11.35     10.88 o 
 -11   4  10        5.88        7.80     10.17 o 
 -10   4  10        0.40       -5.99      5.99 o 
  -9   4  10        0.09       -4.18      5.93 o 
  -8   4  10      183.94      195.78     12.30 o 
  -7   4  10      717.22      663.73     15.24 o 
  -6   4  10       19.98       25.49      5.36 o 
  -5   4  10      381.72      361.02     21.04 o 
  -4   4  10        9.26       -2.16      4.24 o 
  -3   4  10       51.93       49.63      6.08 o 
  -2   4  10       55.43       54.85      8.11 o 
  -1   4  10       55.97       50.60      8.25 o 
   0   4  10      177.06      206.60      9.49 o 
   1   4  10      317.93      322.59     15.51 o 
   2   4  10        7.69        9.28      4.80 o 
   3   4  10        0.62        7.33      4.76 o 
   4   4  10       55.61       65.20      9.01 o 
   5   4  10       84.85       79.58     15.61 o 
 -11   5  10       19.37       13.95     11.11 o 
 -10   5  10        1.60       -5.02      6.50 o 
  -9   5  10       25.77       33.93      9.58 o 
  -8   5  10        0.12        6.86      6.19 o 
  -7   5  10       85.94       89.06      6.91 o 
  -6   5  10      238.55      252.65     10.24 o 
  -5   5  10        1.84        1.41      4.59 o 
  -4   5  10       93.00       92.22      7.05 o 
  -3   5  10      232.38      221.29     12.77 o 
  -2   5  10       42.65       25.73      9.15 o 
  -1   5  10      412.38      390.99     12.18 o 
   0   5  10      334.13      342.41     11.85 o 
   1   5  10       48.66       55.66      6.59 o 
   2   5  10      168.22      172.13     13.21 o 
   3   5  10        0.03       11.35      9.34 o 
   4   5  10        2.24        1.07      5.69 o 
   5   5  10        2.17        5.41      7.12 o 
 -11   6  10        0.05       -6.10      6.10 o 
 -10   6  10       75.50       59.53      8.69 o 
  -9   6  10        0.45        3.03      6.27 o 
  -8   6  10       72.47       76.32     14.31 o 
  -7   6  10        5.06       -3.05      4.74 o 
  -6   6  10       41.89       48.91      6.25 o 
  -5   6  10        1.29       -3.53      4.58 o 
  -4   6  10       56.85       61.60      6.49 o 
  -3   6  10       89.05       82.26      7.06 o 
  -2   6  10       21.63       19.75      4.46 o 
  -1   6  10       14.24       19.29      4.98 o 
   0   6  10      522.77      547.62     14.71 o 
   1   6  10      893.59      862.65     18.75 o 
   2   6  10      174.37      191.19      9.76 o 
   3   6  10        9.12       16.50      8.16 o 
   4   6  10       54.37       83.75      9.92 o 
   5   6  10        1.17       -6.04      6.04 o 
 -11   7  10       91.63      100.47     10.95 o 
 -10   7  10       20.41       16.16      7.61 o 
  -9   7  10       50.09       48.91      8.35 o 
  -8   7  10       24.91       32.72      7.35 o 
  -7   7  10       15.84        6.86      6.35 o 
  -6   7  10        2.81       13.07      5.04 o 
  -5   7  10      115.96      121.22      8.16 o 
  -4   7  10       67.07       83.83      7.18 o 
  -3   7  10        4.76       12.94      4.23 o 
  -2   7  10       12.13       14.27      4.32 o 
  -1   7  10      323.82      337.78     11.45 o 
   0   7  10        0.01        0.29      4.32 o 
   1   7  10       43.14       57.13      6.54 o 
   2   7  10       21.53       22.64      6.45 o 
   3   7  10        7.39        9.07      6.41 o 
   4   7  10       30.32       17.99     14.42 o 
   5   7  10        0.01       -4.97      7.33 o 
 -11   8  10        0.11        3.55      7.52 o 
 -10   8  10        8.96        8.99     10.76 o 
  -9   8  10        0.28       -4.35      6.56 o 
  -8   8  10        3.26       -3.66      5.84 o 
  -7   8  10       62.58       69.74      8.93 o 
  -6   8  10       38.55       24.91      5.88 o 
  -5   8  10        1.50        0.38      4.77 o 
  -4   8  10       61.37       67.30      6.63 o 
  -3   8  10      339.11      287.93      9.29 o 
  -2   8  10      284.84      277.54      9.21 o 
  -1   8  10      305.56      302.92     11.26 o 
   0   8  10       12.21       18.33      5.99 o 
   1   8  10       34.14       44.31      6.32 o 
   2   8  10      162.53      178.61     11.82 o 
   3   8  10       16.77        8.91     16.91 o 
   4   8  10       67.85       84.84     10.64 o 
   5   8  10        5.74       12.06      8.99 o 
 -11   9  10       31.17       30.44      8.86 o 
 -10   9  10        0.32        1.41      7.18 o 
  -9   9  10       36.91       45.54      8.36 o 
  -8   9  10      219.53      226.63     13.54 o 
  -7   9  10        1.40        0.96      7.92 o 
  -6   9  10      403.13      399.00     19.03 o 
  -5   9  10        6.62        3.71      5.18 o 
  -4   9  10      106.89       93.64      7.61 o 
  -3   9  10      155.10      154.75      7.34 o 
  -2   9  10      858.79      797.68     31.98 o 
  -1   9  10      384.55      329.10     11.66 o 
   0   9  10        1.56       -4.03      4.03 o 
   1   9  10      115.16      128.42      8.20 o 
   2   9  10       11.54       16.67      6.77 o 
   3   9  10       47.71       58.10      8.53 o 
   4   9  10       15.31       13.84      7.09 o 
 -11  10  10       43.11       25.30     13.24 o 
 -10  10  10        5.40       10.32      7.91 o 
  -9  10  10       68.79       51.38      8.93 o 
  -8  10  10        4.87        3.39      6.59 o 
  -7  10  10      182.36      187.61     25.30 o 
  -6  10  10       35.12       20.92      7.41 o 
  -5  10  10        7.63        6.04      5.31 o 
  -4  10  10       37.13       33.34      4.83 o 
  -3  10  10        6.27       -0.62      3.82 o 
  -2  10  10      266.53      259.41      9.21 o 
  -1  10  10        0.02        4.03      4.44 o 
   0  10  10        8.14        1.53      4.42 o 
   1  10  10        2.48       -4.13      4.13 o 
   2  10  10        0.63        9.40      6.16 o 
   3  10  10      115.37      122.18     19.03 o 
   4  10  10      108.21      113.26     14.19 o 
 -10  11  10        7.09        5.86     10.76 o 
  -9  11  10       40.11       48.80      9.46 o 
  -8  11  10       68.29       60.69     19.15 o 
  -7  11  10        2.88        1.61      6.42 o 
  -6  11  10        3.02       -1.08      7.57 o 
  -5  11  10       44.87       26.09      6.14 o 
  -4  11  10       71.17       62.99      7.54 o 
  -3  11  10        0.16        3.13      3.83 o 
  -2  11  10       33.14       37.32      6.54 o 
  -1  11  10      110.24      110.22     16.61 o 
   0  11  10        5.33        5.64      4.74 o 
   1  11  10        8.81       -3.95      5.35 o 
   2  11  10        2.19        8.84      6.74 o 
   3  11  10       21.82       26.58      7.87 o 
   4  11  10       30.55       24.12      9.93 o 
 -10  12  10       56.13       68.81     16.08 o 
  -9  12  10       78.16       82.23     16.91 o 
  -8  12  10       16.65       20.40      8.17 o 
  -7  12  10       33.61       25.12      8.15 o 
  -6  12  10      151.12      142.75     11.68 o 
  -5  12  10       20.82       25.21      6.26 o 
  -4  12  10      155.01      132.69      8.24 o 
  -3  12  10       29.66       29.29      4.91 o 
  -2  12  10       54.22       56.82      5.55 o 
  -1  12  10        8.19       -0.96      4.29 o 
   0  12  10        0.84        0.03     10.47 o 
   1  12  10       78.18       74.22     11.00 o 
   2  12  10        0.20       11.07      8.28 o 
   3  12  10        4.25        7.57      8.51 o 
   4  12  10       29.50       42.09     11.35 o 
 -10  13  10       46.42       41.85     14.90 o 
  -9  13  10       10.91       22.47     12.77 o 
  -8  13  10      158.57      183.36     13.46 o 
  -7  13  10      157.47      148.86     27.67 o 
  -6  13  10        0.52        0.06      6.69 o 
  -5  13  10       53.50       53.03     11.44 o 
  -4  13  10        9.36       12.66      4.45 o 
  -3  13  10        0.02        4.48      4.11 o 
  -2  13  10      125.38      122.72      8.84 o 
  -1  13  10       78.61       77.84      9.21 o 
   0  13  10       46.57       37.65      7.52 o 
   1  13  10        7.94       15.20      6.82 o 
   2  13  10        0.06        3.45     16.20 o 
   3  13  10       22.08       27.90      9.69 o 
  -9  14  10        1.72       -8.99     11.82 o 
  -8  14  10       15.48        7.92      8.01 o 
  -7  14  10        1.12        1.34      7.39 o 
  -6  14  10       27.70       19.14      8.87 o 
  -5  14  10        2.87       17.31      7.33 o 
  -4  14  10       85.13       83.93      6.96 o 
  -3  14  10       10.36        9.06      4.61 o 
  -2  14  10        0.01       -1.40      4.13 o 
  -1  14  10       22.65       27.07      5.60 o 
   0  14  10       20.02       22.12      7.27 o 
   1  14  10       19.26       17.90      7.17 o 
   2  14  10        3.57       12.53      8.99 o 
   3  14  10        0.07        5.44      7.80 o 
  -9  15  10       15.64       21.28     13.95 o 
  -8  15  10        5.44       15.61     14.19 o 
  -7  15  10       31.55       34.35      9.58 o 
  -6  15  10      168.49      237.76     15.12 o 
  -5  15  10        0.05        1.66      6.98 o 
  -4  15  10        1.09        3.94      4.79 o 
  -3  15  10       23.40       26.23      6.89 o 
  -2  15  10       60.06       60.72      6.11 o 
  -1  15  10        2.72        5.52      4.30 o 
   0  15  10        3.54        7.72      6.44 o 
   1  15  10        0.31       -5.93      5.93 o 
   2  15  10        3.82       -4.26      6.86 o 
  -8  16  10       78.39      101.44     18.21 o 
  -7  16  10        0.22        2.13     12.06 o 
  -6  16  10       52.41       68.69     10.47 o 
  -5  16  10        3.79        3.69      6.76 o 
  -4  16  10       40.14       39.85      9.06 o 
  -3  16  10       72.48       92.00     12.26 o 
  -2  16  10       35.31       42.70      5.67 o 
  -1  16  10        0.73        0.70      5.43 o 
   0  16  10       11.50       14.02     10.52 o 
   1  16  10       12.44       11.59      8.28 o 
   2  16  10        0.08        2.36      8.28 o 
  -7  17  10       28.76       38.54     15.13 o 
  -6  17  10       55.47       53.71     10.40 o 
  -5  17  10      169.86      218.72     19.39 o 
  -4  17  10       90.18      112.99     11.78 o 
  -3  17  10        0.07       -1.01      4.57 o 
  -2  17  10       25.50       26.23      5.39 o 
  -1  17  10        0.65       -2.64      6.40 o 
   0  17  10        3.02       -8.28      9.58 o 
   1  17  10       43.13       58.88     12.06 o 
  -7  18  10        1.21        4.97     13.48 o 
  -6  18  10       41.66       47.29     16.55 o 
  -5  18  10        4.13        5.47     11.47 o 
  -4  18  10      189.01      203.27     14.53 o 
  -3  18  10        3.10        1.00      5.14 o 
  -2  18  10        1.40        0.95      5.61 o 
  -1  18  10        4.34       -4.22      5.65 o 
   0  18  10       11.85        6.15      8.75 o 
  -5  19  10       41.99       42.80     16.32 o 
  -4  19  10       37.59        4.73     12.77 o 
  -3  19  10        0.27        8.34      5.69 o 
  -2  19  10        4.20        1.46      5.43 o 
  -1  19  10       22.35       28.95      8.40 o 
  -9   1  11       77.34       68.06      9.69 o 
  -8   1  11      109.19      115.81     14.07 o 
  -7   1  11        9.04        4.86      9.46 o 
  -6   1  11      134.73      138.10     10.18 o 
  -5   1  11      664.00      617.85     18.64 o 
  -4   1  11       44.77       49.11      8.28 o 
  -3   1  11       84.34       92.07      9.36 o 
  -2   1  11       17.08       28.91     16.43 o 
  -1   1  11      243.34      247.46     14.31 o 
   0   1  11       73.06       97.90     10.94 o 
   1   1  11       36.56       33.95      9.02 o 
   2   1  11       34.07       40.30      9.56 o 
   3   1  11      230.00      326.45     34.17 o 
   4   1  11       30.59       34.05     14.90 o 
 -10   2  11        8.65       12.30     10.17 o 
  -9   2  11        0.20       -8.28      8.99 o 
  -8   2  11      105.35      106.49      9.60 o 
  -7   2  11       15.69       16.08      6.86 o 
  -6   2  11       53.63       63.61      8.36 o 
  -5   2  11       71.04       70.82      8.69 o 
  -4   2  11      110.71      123.57     27.31 o 
  -3   2  11      113.57      122.00     10.44 o 
  -2   2  11      144.98      152.38     11.20 o 
  -1   2  11       58.14       49.44      8.69 o 
   0   2  11       86.61       82.37      9.95 o 
   1   2  11       16.70       10.38      8.02 o 
   2   2  11       79.19      113.88     11.87 o 
   3   2  11        2.40       10.08     12.41 o 
   4   2  11      233.60      239.29     23.65 o 
 -10   3  11      380.62      412.38     24.35 o 
  -9   3  11        2.75        8.28      9.69 o 
  -8   3  11      312.07      303.41     20.22 o 
  -7   3  11     1092.99     1140.25     26.49 o 
  -6   3  11       17.39       27.36      7.10 o 
  -5   3  11        0.04        5.55      6.13 o 
  -4   3  11      383.28      374.81     15.30 o 
  -3   3  11      161.80      122.98     10.64 o 
  -2   3  11       29.42       20.35      7.57 o 
  -1   3  11      743.61      810.47     23.79 o 
   0   3  11       59.52       66.39      9.73 o 
   1   3  11       32.73       40.19      9.22 o 
   2   3  11      132.22      148.44      9.32 o 
   3   3  11      149.67      170.89     10.26 o 
   4   3  11        4.45       17.05      7.18 o 
 -11   4  11       20.36       32.87     11.59 o 
 -10   4  11      152.79      165.78     11.93 o 
  -9   4  11      215.43      183.73     17.02 o 
  -8   4  11      188.35      188.06     11.70 o 
  -7   4  11       10.47        3.25      6.44 o 
  -6   4  11       26.60       34.56     11.23 o 
  -5   4  11       12.17       13.29      6.76 o 
  -4   4  11        0.10       -2.89      5.91 o 
  -3   4  11      114.05       82.95      9.73 o 
  -2   4  11       22.76       14.89      7.57 o 
  -1   4  11      260.86      263.73     14.78 o 
   0   4  11       77.58       65.49      9.66 o 
   1   4  11      219.18      207.54     10.24 o 
   2   4  11        0.08       -0.07      4.75 o 
   3   4  11        0.00        7.93      6.28 o 
   4   4  11       18.51       12.87      7.15 o 
 -11   5  11       10.96       11.35     10.88 o 
 -10   5  11       13.12       10.06      7.43 o 
  -9   5  11      202.99      206.90     12.62 o 
  -8   5  11      258.51      299.40     20.81 o 
  -7   5  11        0.00        4.54      5.10 o 
  -6   5  11      143.50      151.85     10.70 o 
  -5   5  11       15.77       10.44      6.68 o 
  -4   5  11      184.48      175.03     11.26 o 
  -3   5  11      889.98      866.09     24.35 o 
  -2   5  11      220.39      195.64     12.17 o 
  -1   5  11      287.75      285.31     21.64 o 
   0   5  11      102.70      110.50      8.00 o 
   1   5  11        0.56       -3.17      4.48 o 
   2   5  11        2.34        6.68      5.67 o 
   3   5  11        0.22        0.88      8.16 o 
   4   5  11       17.74       22.59     10.40 o 
 -11   6  11        4.67       10.24      7.76 o 
 -10   6  11       94.03       90.60     10.23 o 
  -9   6  11        3.05       10.22      7.00 o 
  -8   6  11       24.06       28.57      7.69 o 
  -7   6  11      148.60      122.21      8.27 o 
  -6   6  11       13.60       15.46      5.58 o 
  -5   6  11      161.41      145.81      8.71 o 
  -4   6  11        3.89        8.74      5.47 o 
  -3   6  11      276.58      278.99     14.57 o 
  -2   6  11      300.07      298.89     18.80 o 
  -1   6  11      367.96      355.78     12.50 o 
   0   6  11       32.35       27.59      7.10 o 
   1   6  11       13.79        6.63      5.18 o 
   2   6  11        0.58       -4.84      4.84 o 
   3   6  11      107.71      117.46     11.30 o 
   4   6  11       11.19       11.35      8.28 o 
 -11   7  11       46.07       52.65     13.95 o 
 -10   7  11       26.01       29.01      8.51 o 
  -9   7  11       12.20       -1.83      6.94 o 
  -8   7  11       46.25       49.49      8.35 o 
  -7   7  11       49.39       52.32      6.74 o 
  -6   7  11        2.82        6.18      5.31 o 
  -5   7  11       31.70       20.05      5.83 o 
  -4   7  11      640.66      577.12     15.49 o 
  -3   7  11       12.19       16.58      5.65 o 
  -2   7  11       30.14       42.54      5.30 o 
  -1   7  11      138.78      144.64      8.71 o 
   0   7  11      178.40      195.53      9.95 o 
   1   7  11       12.79       10.50      5.32 o 
   2   7  11        5.69       -1.75      5.64 o 
   3   7  11       13.25       19.21      7.89 o 
   4   7  11        0.13        1.66      8.28 o 
 -10   8  11        4.81        3.63      7.61 o 
  -9   8  11        1.43       -2.48      6.69 o 
  -8   8  11       10.52        9.86      7.00 o 
  -7   8  11       19.24       14.00      8.75 o 
  -6   8  11       32.74       28.73      6.36 o 
  -5   8  11       66.20       51.48      6.98 o 
  -4   8  11        7.44       10.81      5.45 o 
  -3   8  11        4.09        7.99      5.43 o 
  -2   8  11       47.53       49.16      5.48 o 
  -1   8  11        1.06        6.19      4.62 o 
   0   8  11       11.59        7.25      4.89 o 
   1   8  11       12.68        6.87      5.09 o 
   2   8  11        4.58        3.25     10.76 o 
   3   8  11      140.52      141.36     12.36 o 
   4   8  11       56.58       58.88     12.30 o 
 -10   9  11       17.19       10.26      8.16 o 
  -9   9  11       42.32       42.60      9.02 o 
  -8   9  11        0.10        0.01      6.73 o 
  -7   9  11      238.16      247.28     27.07 o 
  -6   9  11      119.14      104.49      8.27 o 
  -5   9  11        0.81       -2.02      5.28 o 
  -4   9  11      396.53      436.45     17.57 o 
  -3   9  11      175.64      160.86      7.87 o 
  -2   9  11       34.32       41.29      5.44 o 
  -1   9  11       55.39       72.38      7.00 o 
   0   9  11       41.12       40.03      6.51 o 
   1   9  11       53.11       45.76      6.55 o 
   2   9  11      219.87      233.20     13.84 o 
   3   9  11       40.21       59.35     12.30 o 
 -10  10  11       40.18       43.74     13.95 o 
  -9  10  11       50.69       56.99      9.75 o 
  -8  10  11       15.93       13.01      7.76 o 
  -7  10  11        4.42       -2.38      8.99 o 
  -6  10  11       72.14       98.32     10.20 o 
  -5  10  11       17.75       20.89      5.95 o 
  -4  10  11       89.16       86.46      8.10 o 
  -3  10  11       76.75       83.55      6.33 o 
  -2  10  11       17.69       16.08      4.64 o 
  -1  10  11       16.85       11.52      4.94 o 
   0  10  11        1.66        2.30      4.67 o 
   1  10  11        5.24        2.02      5.59 o 
   2  10  11        0.89       -8.16      8.16 o 
   3  10  11        1.27       -0.71      7.57 o 
 -10  11  11       72.40       82.29     16.79 o 
  -9  11  11      107.21      141.79     14.66 o 
  -8  11  11       56.27       83.45     15.61 o 
  -7  11  11        3.08        4.66      6.97 o 
  -6  11  11      167.99      174.25     23.05 o 
  -5  11  11       77.79       71.82      7.75 o 
  -4  11  11       22.76       17.23      4.83 o 
  -3  11  11       90.82      105.45      7.06 o 
  -2  11  11      198.07      236.88      9.25 o 
  -1  11  11       66.66       69.88      7.19 o 
   0  11  11      119.05      112.07      8.30 o 
   1  11  11      159.96      142.74     11.92 o 
   2  11  11       22.61        8.99      8.51 o 
   3  11  11       27.92       31.21      9.93 o 
  -9  12  11      129.36      133.12     17.97 o 
  -8  12  11       21.96       29.17     14.31 o 
  -7  12  11        0.03        8.25      7.39 o 
  -6  12  11        0.02       -4.08      6.02 o 
  -5  12  11       54.44       68.23     12.29 o 
  -4  12  11        9.04        2.68      4.30 o 
  -3  12  11       19.95       30.73      5.11 o 
  -2  12  11       17.82       15.33      4.87 o 
  -1  12  11        0.30       -1.31      4.54 o 
   0  12  11      150.56      144.08     10.83 o 
   1  12  11       80.39       78.52     10.19 o 
   2  12  11        6.67        8.51      8.28 o 
  -9  13  11       22.06       28.61     14.19 o 
  -8  13  11       58.66       71.41     16.32 o 
  -7  13  11       93.56      130.60     22.94 o 
  -6  13  11        6.77       -0.99      7.10 o 
  -5  13  11        5.35        3.50      6.30 o 
  -4  13  11      101.81       98.57      8.08 o 
  -3  13  11        0.32        1.95      4.53 o 
  -2  13  11       34.54       35.73      5.52 o 
  -1  13  11       25.24       14.81      7.34 o 
   0  13  11       23.25       19.28      7.21 o 
   1  13  11       55.16       73.30     12.53 o 
   2  13  11        5.68       10.17      8.28 o 
  -8  14  11       10.36        2.36     13.01 o 
  -7  14  11        5.13       -1.92      7.84 o 
  -6  14  11        1.72       -0.64      7.43 o 
  -5  14  11       90.07       83.87     12.18 o 
  -4  14  11        7.92       -0.71      4.49 o 
  -3  14  11       11.86       11.50      4.99 o 
  -2  14  11       79.34       66.51      6.54 o 
  -1  14  11       68.52       62.46      6.32 o 
   0  14  11       17.91       16.48      7.05 o 
   1  14  11        8.85        1.89      7.57 o 
  -8  15  11       41.47       12.53     14.19 o 
  -7  15  11        0.10        0.24     13.71 o 
  -6  15  11       36.48       16.94      8.18 o 
  -5  15  11        0.90       -2.71      7.15 o 
  -4  15  11       10.38       18.12      5.85 o 
  -3  15  11      133.77      127.30      8.04 o 
  -2  15  11        1.69        0.96      4.52 o 
  -1  15  11       43.54       42.65      7.66 o 
   0  15  11        8.49        2.36      8.28 o 
   1  15  11       17.59       31.92     10.40 o 
  -7  16  11        2.50        2.13     13.48 o 
  -6  16  11        2.65        2.60     14.42 o 
  -5  16  11        0.00       -0.07      6.98 o 
  -4  16  11       30.29       47.53      6.94 o 
  -3  16  11       61.41       65.37      6.81 o 
  -2  16  11        3.75       -3.38      4.72 o 
  -1  16  11        0.75       -0.64      6.03 o 
   0  16  11       19.20        7.33      8.28 o 
  -6  17  11       17.36       45.16     17.50 o 
  -5  17  11       77.97       82.05     18.21 o 
  -4  17  11       10.08        0.64      8.28 o 
  -3  17  11       21.49       22.62      5.66 o 
  -2  17  11       58.05       63.26      8.10 o 
  -1  17  11      104.09      108.84     12.06 o 
  -4  18  11        0.01      -11.35     11.35 o 
  -3  18  11        4.62        3.95      6.63 o 
  -9   0  12     1193.69     1224.84     41.62 o 
  -8   0  12      111.93      143.76     15.84 o 
  -7   0  12       89.78       71.88     12.77 o 
  -6   0  12      105.25      133.36     15.37 o 
  -5   0  12      713.81      750.98     31.21 o 
  -4   0  12       78.26       64.79     12.53 o 
  -3   0  12      170.62      182.78     17.97 o 
  -2   0  12        1.12        3.55      9.22 o 
  -1   0  12        3.79        5.67     10.88 o 
   0   0  12        2.62        4.97     11.35 o 
   1   0  12       21.71       31.45     13.71 o 
   2   0  12        4.94        8.75     13.01 o 
   3   0  12       90.50      109.95     19.15 o 
  -9   1  12        0.14        6.45      7.57 o 
  -8   1  12       68.13       88.45     18.80 o 
  -7   1  12      124.65      120.71     10.16 o 
  -6   1  12       27.49       12.87      7.26 o 
  -5   1  12       23.34       25.15      7.85 o 
  -4   1  12      169.88      151.01     11.62 o 
  -3   1  12      270.79      266.80     30.98 o 
  -2   1  12        3.41       -6.09      6.09 o 
  -1   1  12        1.49        2.90      7.44 o 
   0   1  12       23.11       26.92      8.78 o 
   1   1  12       23.62       38.36      9.92 o 
   2   1  12        1.55      -12.18     12.18 o 
   3   1  12        1.01       -6.26      9.19 o 
 -10   2  12        0.11        3.78     10.17 o 
  -9   2  12       31.98       39.49     11.82 o 
  -8   2  12       75.05       94.87      9.70 o 
  -7   2  12       57.64       71.27      9.08 o 
  -6   2  12       10.49        8.04      6.69 o 
  -5   2  12       98.09       90.74      9.94 o 
  -4   2  12       13.81       17.96      7.69 o 
  -3   2  12       31.33       30.95     11.47 o 
  -2   2  12        2.90       -4.45     13.12 o 
  -1   2  12        5.89       -2.86      7.57 o 
   0   2  12        0.17       -2.04      7.44 o 
   1   2  12       28.03       30.65      9.12 o 
   2   2  12        0.35       -7.77      8.43 o 
   3   2  12      117.91      105.09     17.38 o 
 -10   3  12        1.00       -6.62      9.93 o 
  -9   3  12       51.83       77.08     13.95 o 
  -8   3  12       20.33       20.39     15.61 o 
  -7   3  12        0.03       -2.46      5.99 o 
  -6   3  12       28.11       15.59      8.87 o 
  -5   3  12      363.27      370.76     24.12 o 
  -4   3  12      172.72      177.27     13.71 o 
  -3   3  12        2.47       -2.57      6.56 o 
  -2   3  12      101.52      103.72     10.71 o 
  -1   3  12       21.30       16.01      8.10 o 
   0   3  12        0.62       -3.43      7.52 o 
   1   3  12        1.39        0.26      7.71 o 
   2   3  12       16.95       15.78      9.66 o 
 -10   4  12       68.41      100.26     15.84 o 
  -9   4  12        6.24        7.80     10.40 o 
  -8   4  12       21.48       19.53      7.44 o 
  -7   4  12       27.11       25.08      8.28 o 
  -6   4  12      167.25      169.96     22.11 o 
  -5   4  12       73.43       86.00     12.06 o 
  -4   4  12       62.33       51.04      8.68 o 
  -3   4  12        0.10        6.30      7.16 o 
  -2   4  12        2.07        0.30      7.02 o 
  -1   4  12       57.21       73.83     10.13 o 
   0   4  12        0.01       -6.14      7.17 o 
   1   4  12        0.13       -2.18      7.44 o 
   2   4  12        1.85        2.13     12.06 o 
 -10   5  12        2.96       -1.66     10.17 o 
  -9   5  12        2.98        8.99     10.17 o 
  -8   5  12       79.79      105.46     14.19 o 
  -7   5  12        3.48       -3.01      8.04 o 
  -6   5  12       28.73       28.01      7.69 o 
  -5   5  12      171.03      183.29     12.25 o 
  -4   5  12       34.26       53.18      9.34 o 
  -3   5  12      187.09      217.98     19.51 o 
  -2   5  12       20.58        1.87      7.39 o 
  -1   5  12       43.44       60.21      9.60 o 
   0   5  12       25.79       28.32      8.55 o 
   1   5  12       30.43       55.46     10.06 o 
   2   5  12        3.89        5.29      7.99 o 
   3   5  12        1.35        0.95      7.33 o 
 -10   6  12       49.50       74.25     14.66 o 
  -9   6  12      159.88      169.07     17.26 o 
  -8   6  12       54.78       44.69     12.06 o 
  -7   6  12        6.56        0.53      6.60 o 
  -6   6  12      274.27      281.19     14.62 o 
  -5   6  12       12.05       13.71      7.02 o 
  -4   6  12      207.40      226.15     13.23 o 
  -3   6  12      184.85      206.25     13.30 o 
  -2   6  12      247.14      250.25     15.13 o 
  -1   6  12        2.22        4.23      7.39 o 
   0   6  12        0.00       -4.39      4.39 o 
   1   6  12       55.62       63.87      7.78 o 
   2   6  12        9.32       11.62      7.77 o 
   3   6  12       80.30       83.00     13.48 o 
 -10   7  12       13.44       16.85      8.61 o 
  -9   7  12        0.06       -0.87      7.17 o 
  -8   7  12       50.09       45.87     12.30 o 
  -7   7  12       21.34       31.22      7.77 o 
  -6   7  12       14.44        6.90      7.26 o 
  -5   7  12       13.74       22.25     10.88 o 
  -4   7  12       18.20       24.08      7.60 o 
  -3   7  12        5.52        4.09      7.31 o 
  -2   7  12       85.22      100.32     24.24 o 
  -1   7  12        0.43        3.99      5.68 o 
   0   7  12       49.21       76.66      7.92 o 
   1   7  12        6.25        7.86      5.89 o 
   2   7  12        5.51       -6.38      6.38 o 
 -10   8  12      238.62      229.83     20.57 o 
  -9   8  12       27.15       23.44      8.43 o 
  -8   8  12      106.77       98.39     10.35 o 
  -7   8  12        4.29       10.58      7.33 o 
  -6   8  12      111.78      111.85      8.91 o 
  -5   8  12       32.91       30.81     10.52 o 
  -4   8  12       10.50       21.69      7.33 o 
  -3   8  12       43.12       36.99      8.79 o 
  -2   8  12      117.45      100.92     10.43 o 
  -1   8  12       36.88       48.40      8.99 o 
   0   8  12        4.27        0.84      5.06 o 
   1   8  12        4.56        0.94      5.48 o 
   2   8  12       31.54       32.16     10.64 o 
  -9   9  12       38.33       43.98     13.48 o 
  -8   9  12       89.10       95.31     10.95 o 
  -7   9  12       49.35       45.27      9.01 o 
  -6   9  12       14.63       20.69      6.39 o 
  -5   9  12       98.10       88.81      9.72 o 
  -4   9  12       45.12       41.29      7.22 o 
  -3   9  12       25.04       13.79      7.67 o 
  -2   9  12       43.09       46.48      7.94 o 
  -1   9  12        9.94       13.80      5.59 o 
   0   9  12        0.00       -2.43      5.64 o 
   1   9  12        0.12       -0.24      6.86 o 
   2   9  12       60.56       36.65     11.11 o 
  -9  10  12      104.18       91.51     16.08 o 
  -8  10  12       53.98       40.62      9.42 o 
  -7  10  12        0.47       -0.80      7.04 o 
  -6  10  12      117.53      128.48     12.45 o 
  -5  10  12       16.98       22.02      7.03 o 
  -4  10  12        3.74       -0.15      5.64 o 
  -3  10  12        5.61        4.68      5.82 o 
  -2  10  12       28.60       28.18      5.45 o 
  -1  10  12       21.32       19.78      6.11 o 
   0  10  12        5.43       10.36      5.61 o 
   1  10  12        0.12       16.08      8.75 o 
   2  10  12       23.09       38.78     10.40 o 
  -9  11  12       27.63        9.93     12.77 o 
  -8  11  12        0.14        1.89     10.64 o 
  -7  11  12       50.63       43.88      9.42 o 
  -6  11  12        0.58        0.93      7.10 o 
  -5  11  12        5.89        8.58      6.20 o 
  -4  11  12      264.16      249.35     12.01 o 
  -3  11  12      117.88      132.21      8.43 o 
  -2  11  12       85.16      103.92      7.43 o 
  -1  11  12       48.10       56.11      8.89 o 
   0  11  12        4.64        2.34      5.62 o 
   1  11  12       14.56       17.26      8.99 o 
  -8  12  12       34.10       23.65     14.66 o 
  -7  12  12       15.89        5.20     12.77 o 
  -6  12  12        2.55        0.92      7.37 o 
  -5  12  12      230.65      250.50     12.41 o 
  -4  12  12        1.21       11.50      6.28 o 
  -3  12  12       69.40       52.32      6.29 o 
  -2  12  12       47.34       52.22      6.17 o 
  -1  12  12       14.56       16.38      5.14 o 
   0  12  12        3.92       21.52      8.99 o 
   1  12  12        3.80        0.24      7.09 o 
  -8  13  12       12.07       14.42     12.77 o 
  -7  13  12       18.95       34.52     14.66 o 
  -6  13  12       75.15       93.04     11.47 o 
  -5  13  12       13.74        7.12      7.60 o 
  -4  13  12       17.23       24.59      5.79 o 
  -3  13  12       33.95       46.58      6.32 o 
  -2  13  12       34.52       22.49      5.63 o 
  -1  13  12        0.68       -2.21      5.02 o 
   0  13  12       16.37       13.01      8.51 o 
  -7  14  12      156.62      200.04     22.46 o 
  -6  14  12        0.39      -12.06     12.06 o 
  -5  14  12       21.82       31.92     13.71 o 
  -4  14  12      127.54      144.51      8.70 o 
  -3  14  12       33.38       33.21      6.72 o 
  -2  14  12       25.56       19.77      5.78 o 
  -1  14  12       18.70       25.25      7.60 o 
  -6  15  12        0.19      -12.77     13.24 o 
  -5  15  12       15.23       16.79     13.71 o 
  -4  15  12        3.97       -3.72      5.65 o 
  -3  15  12       29.13       35.46      6.25 o 
  -2  15  12       70.38       79.94     10.53 o 
  -1  15  12        2.42       -7.33      7.33 o 
  -4  16  12        0.46       -3.52      6.36 o 
  -3  16  12       75.84       73.63      9.93 o 
  -9   1  13        9.89       14.31      7.85 o 
  -8   1  13        4.74       17.62      7.69 o 
  -7   1  13        4.49       -5.87     13.12 o 
  -6   1  13        0.05       -2.01      6.69 o 
  -5   1  13      659.96      635.79     37.95 o 
  -4   1  13       18.79       22.37      8.35 o 
  -3   1  13      161.38      158.61     12.28 o 
  -2   1  13      112.10      136.72     18.80 o 
  -1   1  13       32.41       49.62      9.95 o 
   0   1  13        3.31        8.94     10.40 o 
   1   1  13       34.37       31.98     10.28 o 
 -10   2  13       40.74       32.87     12.53 o 
  -9   2  13       49.68       57.69     13.48 o 
  -8   2  13       49.37       70.54      9.77 o 
  -7   2  13       55.63       58.92      9.19 o 
  -6   2  13        1.33       13.47      7.61 o 
  -5   2  13       47.55       60.61      9.53 o 
  -4   2  13       45.01       53.68      9.20 o 
  -3   2  13       40.47       34.27      8.78 o 
  -2   2  13        0.14       -7.43      7.43 o 
  -1   2  13      104.49      123.35     17.50 o 
   0   2  13       10.42       14.19      9.20 o 
   1   2  13        2.70       13.34      9.44 o 
 -10   3  13        9.70        8.51     11.82 o 
  -9   3  13       51.90       79.69     13.71 o 
  -8   3  13       37.23       37.05      9.22 o 
  -7   3  13        6.72       10.84      7.44 o 
  -6   3  13       69.01       62.67     11.23 o 
  -5   3  13        0.67        9.34      7.02 o 
  -4   3  13       33.78       42.68     10.64 o 
  -3   3  13      160.12      198.53     15.72 o 
  -2   3  13       17.34        8.87     19.03 o 
  -1   3  13        0.02       -0.90      7.44 o 
   0   3  13       71.45       83.89     29.32 o 
   1   3  13      171.55      191.29     20.81 o 
  -9   4  13        0.51       16.08     11.11 o 
  -8   4  13       12.11       16.40      7.94 o 
  -7   4  13      111.93      135.27     13.24 o 
  -6   4  13       55.37       69.65     17.73 o 
  -5   4  13        2.81        6.84      7.24 o 
  -4   4  13       24.41       36.45      8.43 o 
  -3   4  13       37.97       62.46     13.83 o 
  -2   4  13       33.11       30.57      9.22 o 
  -1   4  13        1.65        5.34      7.73 o 
   0   4  13        0.37       -7.94      7.94 o 
   1   4  13        1.02       -1.18     12.06 o 
  -9   5  13        9.33        6.86     10.88 o 
  -8   5  13       98.42       83.70     14.66 o 
  -7   5  13        1.10       -1.36      6.93 o 
  -6   5  13        0.39       -4.58      6.68 o 
  -5   5  13       79.35       65.88      9.59 o 
  -4   5  13       16.96       26.75      8.46 o 
  -3   5  13        0.00       -6.44      7.33 o 
  -2   5  13       46.50       49.90      9.46 o 
  -1   5  13       40.10       35.84     14.90 o 
   0   5  13       13.34       11.22      9.81 o 
   1   5  13       71.97       92.69     16.55 o 
  -8   6  13        4.07        0.95     10.17 o 
  -7   6  13       52.58       41.67      9.11 o 
  -6   6  13       55.77       46.47     12.30 o 
  -5   6  13        3.93        0.99      6.93 o 
  -4   6  13       70.79       70.19     10.16 o 
  -3   6  13       45.48       65.57     19.98 o 
  -2   6  13        0.01       -6.27      7.02 o 
  -1   6  13       11.50       11.77      8.62 o 
   0   6  13        5.18       18.92     10.64 o 
   1   6  13        3.24      -10.40     10.40 o 
  -8   7  13        0.18        7.80     11.11 o 
  -7   7  13       52.07       50.39     12.06 o 
  -6   7  13       38.89       30.78      8.69 o 
  -5   7  13       45.13       36.01     11.47 o 
  -4   7  13       20.50        6.28     14.90 o 
  -3   7  13      166.14      172.13     13.40 o 
  -2   7  13       43.42       48.35     13.24 o 
  -1   7  13       28.98       25.93      9.48 o 
   0   7  13       12.32       30.03     12.06 o 
   1   7  13       34.67       37.57      8.00 o 
  -7   8  13        0.02       -3.78      8.51 o 
  -6   8  13       96.18       86.49     18.09 o 
  -5   8  13        0.64        3.68      7.33 o 
  -4   8  13        9.31       17.26      8.18 o 
  -3   8  13      148.99      172.87     16.91 o 
  -2   8  13        2.32        4.72     13.36 o 
  -1   8  13       54.46       56.99     12.06 o 
   0   8  13        3.20        2.62      5.77 o 
  -6   9  13       76.91       76.34     10.05 o 
  -5   9  13        0.13        2.85      9.22 o 
  -4   9  13       69.27       73.83     11.59 o 
  -3   9  13        2.93        1.67      7.27 o 
  -2   9  13        3.35        2.79     12.41 o 
  -1   9  13       16.98       23.94      7.50 o 
   0   9  13       72.05       72.46      9.44 o 
  -6  10  13       32.45       14.42     12.77 o 
  -5  10  13        9.07       16.20      8.24 o 
  -4  10  13       69.86       75.14     10.33 o 
  -3  10  13        2.31       -1.59      7.56 o 
  -2  10  13        0.12       -6.47      7.73 o 
  -1  10  13        0.96        4.89      5.91 o 
   0  10  13        4.76       16.32      8.99 o 
  -7  11  13        8.44        5.20     12.77 o 
  -5  11  13       36.16       35.70     15.13 o 
  -4  11  13       13.66        8.48      8.29 o 
  -3  11  13       50.91       63.71     10.62 o 
  -2  11  13       39.13       59.11      8.89 o 
  -1  11  13       94.04      105.00     10.50 o 
  -7  12  13       61.99       67.86     16.55 o 
  -6  12  13       44.34       62.42     16.08 o 
  -5  12  13        0.00        8.97      9.35 o 
  -4  12  13        0.80        2.44      9.18 o 
  -2  12  13      121.32      132.18     15.37 o 
  -6  13  13       56.72       89.62     17.97 o 
  -5  13  13        3.81       12.77     13.71 o 
  -4  13  13        3.14       -2.73      9.39 o 
  -3  13  13      162.74      202.80     13.63 o 
  -8   0  14      522.83      572.93     30.03 o 
  -7   0  14      142.16      170.96     18.21 o 
  -6   0  14      240.26      257.03     21.52 o 
  -5   0  14        0.64       -4.02     10.64 o 
  -4   0  14       19.23       18.92     12.77 o 
  -3   0  14       44.00       61.24     14.66 o 
  -2   0  14       47.84       47.76     15.13 o 
  -9   1  14       43.14       60.30     14.42 o 
  -8   1  14       19.13       23.46      8.68 o 
  -7   1  14       66.52       57.34     10.03 o 
  -6   1  14       53.82       63.00     10.11 o 
  -5   1  14       51.64       62.94     13.83 o 
  -4   1  14       67.90       88.35     10.95 o 
  -3   1  14        5.10        8.00      8.99 o 
  -2   1  14        1.11       -3.40      7.81 o 
  -9   2  14        7.75       26.48     12.30 o 
  -8   2  14        0.24        1.18     10.40 o 
  -7   2  14      170.69      183.63     13.36 o 
  -6   2  14        7.49       16.87      8.17 o 
  -5   2  14       88.42       94.18     11.28 o 
  -4   2  14      145.92      157.22     16.08 o 
  -3   2  14       15.26        9.79      8.65 o 
  -2   2  14        4.90       -2.84     11.11 o 
  -8   3  14        8.16       27.67     12.30 o 
  -7   3  14       25.75       18.27      8.69 o 
  -6   3  14      163.81      165.85     13.21 o 
  -5   3  14        6.30       10.02      7.94 o 
  -4   3  14        0.46       -1.78      7.09 o 
  -3   3  14        8.88       11.96      8.34 o 
  -8   4  14        9.77       19.15     12.53 o 
  -7   4  14      159.92      172.61     19.15 o 
  -6   4  14      273.98      294.57     16.45 o 
  -5   4  14      110.22      107.40     19.39 o 
  -4   4  14        0.96       -1.41     11.00 o 
  -3   4  14        7.95        4.45      8.34 o 
  -8   5  14        0.26       -7.09     10.40 o 
  -7   5  14       22.14       29.32     13.01 o 
  -6   5  14        7.90       12.30     12.30 o 
  -5   5  14       24.92       22.29      8.85 o 
  -4   5  14       25.39       34.67      9.48 o 
  -3   5  14        2.00        8.30      8.40 o 
  -7   6  14       64.06       58.40     14.42 o 
  -6   6  14        1.52        4.02     11.59 o 
  -5   6  14       37.95       36.18     13.71 o 
  -4   6  14       31.16        9.22     12.30 o 
  -7   7  14        6.29        0.71     11.59 o 
  -6   7  14       56.40       49.18     14.90 o 
  -5   7  14        0.01       14.66     13.01 o 
  -6   8  14        8.24       21.28     13.24 o 
  -5   8  14        8.06       11.11     13.71 o 
  -6   9  14        7.35        4.02     13.24 o 
                                                 
